# Supplementary material for: The BiteBarrier transfluthrin emanator demonstrates significant protection against susceptible and resistant malaria and arbovirus vectors in semi-field trials in Tanzania
Source: PLoS One. 2025 Sep 30;20(9):e0320624. doi: 10.1371/journal.pone.0320624 (PMC12483265; doi:10.1371/journal.pone.0320624)
Supplement: S1 Data — (XLS) [file pone.0320624.s003.xls]

## Sheet: Sheet1
replicate	context	strain	chamber	treatment	volunteer	temperature	humidity	method	recapture	total	round
1	Indoor	{it:An. gambiae}	3	Control	1	28.7071	75.8762	1	28	43	1
1	Indoor	{it:An. gambiae}	3	Control	1	29.7807	84.075	1	46	51	2
1	Indoor	{it:An. gambiae}	3	Control	1	27.8768	99.6996	1	1	39	3
1	Indoor	{it:An. gambiae}	3	Control	1	28.7714	97.6184	1	6	70	4
1	Indoor	{it:An. gambiae}	3	Control	1	28.5382	90.0818	1	15	29	5
1	Indoor	{it:An. gambiae}	2	BB	2	28.7071	75.8762	1	1	51	1
1	Indoor	{it:An. gambiae}	2	BB	2	29.7807	84.075	1	1	47	2
1	Indoor	{it:An. gambiae}	2	BB	2	27.8768	99.6996	1	12	42	3
1	Indoor	{it:An. gambiae}	2	BB	2	28.7714	97.6184	1	0	71	4
1	Indoor	{it:An. gambiae}	2	BB	2	28.5382	90.0818	1	1	66	5
1	Outdoor	{it:An. gambiae}	4	Control	3	28.7071	75.8762	1	17	31	1
1	Outdoor	{it:An. gambiae}	4	Control	3	29.7807	84.075	1	29	29	2
1	Outdoor	{it:An. gambiae}	4	Control	3	27.8768	99.6996	1	9	29	3
1	Outdoor	{it:An. gambiae}	4	Control	3	28.7714	97.6184	1	8	42	4
1	Outdoor	{it:An. gambiae}	4	Control	3	28.5382	90.0818	1	24	40	5
1	Outdoor	{it:An. gambiae}	1	BB	4	28.7071	75.8762	1	19	41	1
1	Outdoor	{it:An. gambiae}	1	BB	4	29.7807	84.075	1	6	26	2
1	Outdoor	{it:An. gambiae}	1	BB	4	27.8768	99.6996	1	17	30	3
1	Outdoor	{it:An. gambiae}	1	BB	4	28.7714	97.6184	1	4	42	4
1	Outdoor	{it:An. gambiae}	1	BB	4	28.5382	90.0818	1	9	30	5
1	Indoor	{it:An. gambiae KDR}	3	Control	1	28.7071	75.8762	1	32	71	1
1	Indoor	{it:An. gambiae KDR}	3	Control	1	29.7807	84.075	1	21	48	2
1	Indoor	{it:An. gambiae KDR}	3	Control	1	27.8768	99.6996	1	11	53	3
1	Indoor	{it:An. gambiae KDR}	3	Control	1	28.7714	97.6184	1	5	79	4
1	Indoor	{it:An. gambiae KDR}	3	Control	1	28.5382	90.0818	1	38	101	5
1	Indoor	{it:An. gambiae KDR}	2	BB	2	28.7071	75.8762	1	3	66	1
1	Indoor	{it:An. gambiae KDR}	2	BB	2	29.7807	84.075	1	0	9	2
1	Indoor	{it:An. gambiae KDR}	2	BB	2	27.8768	99.6996	1	29	66	3
1	Indoor	{it:An. gambiae KDR}	2	BB	2	28.7714	97.6184	1	0	71	4
1	Indoor	{it:An. gambiae KDR}	2	BB	2	28.5382	90.0818	1	5	72	5
1	Outdoor	{it:An. gambiae KDR}	4	Control	3	28.7071	75.8762	1	30	53	1
1	Outdoor	{it:An. gambiae KDR}	4	Control	3	29.7807	84.075	1	58	58	2
1	Outdoor	{it:An. gambiae KDR}	4	Control	3	27.8768	99.6996	1	10	37	3
1	Outdoor	{it:An. gambiae KDR}	4	Control	3	28.7714	97.6184	1	4	40	4
1	Outdoor	{it:An. gambiae KDR}	4	Control	3	28.5382	90.0818	1	12	35	5
1	Outdoor	{it:An. gambiae KDR}	1	BB	4	28.7071	75.8762	1	22	59	1
1	Outdoor	{it:An. gambiae KDR}	1	BB	4	29.7807	84.075	1	1	34	2
1	Outdoor	{it:An. gambiae KDR}	1	BB	4	27.8768	99.6996	1	31	62	3
1	Outdoor	{it:An. gambiae KDR}	1	BB	4	28.7714	97.6184	1	0	57	4
1	Outdoor	{it:An. gambiae KDR}	1	BB	4	28.5382	90.0818	1	27	50	5
1	Indoor	{it:Ae. aegypti}	3	Control	1	26.5342	98.8686	1	28	69	1
1	Indoor	{it:Ae. aegypti}	3	Control	1	27.1535	95.5962	1	64	90	2
1	Indoor	{it:Ae. aegypti}	3	Control	1	25.7484	100	1	35	75	3
1	Indoor	{it:Ae. aegypti}	3	Control	1	27.6085	100	1	47	91	4
1	Indoor	{it:Ae. aegypti}	3	Control	1	26.3468	96.8752	1	109	113	5
1	Indoor	{it:Ae. aegypti}	2	BB	2	26.5342	98.8686	1	6	80	1
1	Indoor	{it:Ae. aegypti}	2	BB	2	27.1535	95.5962	1	18	51	2
1	Indoor	{it:Ae. aegypti}	2	BB	2	25.7484	100	1	6	45	3
1	Indoor	{it:Ae. aegypti}	2	BB	2	27.6085	100	1	0	95	4
1	Indoor	{it:Ae. aegypti}	2	BB	2	26.3468	96.8752	1	3	58	5
1	Outdoor	{it:Ae. aegypti}	4	Control	3	26.5342	98.8686	1	35	41	1
1	Outdoor	{it:Ae. aegypti}	4	Control	3	27.1535	95.5962	1	46	48	2
1	Outdoor	{it:Ae. aegypti}	4	Control	3	25.7484	100	1	53	53	3
1	Outdoor	{it:Ae. aegypti}	4	Control	3	27.6085	100	1	34	39	4
1	Outdoor	{it:Ae. aegypti}	4	Control	3	26.3468	96.8752	1	38	46	5
1	Outdoor	{it:Ae. aegypti}	1	BB	4	26.5342	98.8686	1	20	45	1
1	Outdoor	{it:Ae. aegypti}	1	BB	4	27.1535	95.5962	1	32	41	2
1	Outdoor	{it:Ae. aegypti}	1	BB	4	25.7484	100	1	37	48	3
1	Outdoor	{it:Ae. aegypti}	1	BB	4	27.6085	100	1	28	35	4
1	Outdoor	{it:Ae. aegypti}	1	BB	4	26.3468	96.8752	1	18	57	5
1	Indoor	{it:Cx. quinquefasciatus}	3	Control	1	28.7071	75.8762	1	57	64	1
1	Indoor	{it:Cx. quinquefasciatus}	3	Control	1	29.7807	84.075	1	35	72	2
1	Indoor	{it:Cx. quinquefasciatus}	3	Control	1	27.8768	99.6996	1	19	73	3
1	Indoor	{it:Cx. quinquefasciatus}	3	Control	1	28.7714	97.6184	1	41	56	4
1	Indoor	{it:Cx. quinquefasciatus}	3	Control	1	28.5382	90.0818	1	56	70	5
1	Indoor	{it:Cx. quinquefasciatus}	2	BB	2	28.7071	75.8762	1	0	78	1
1	Indoor	{it:Cx. quinquefasciatus}	2	BB	2	29.7807	84.075	1	6	51	2
1	Indoor	{it:Cx. quinquefasciatus}	2	BB	2	27.8768	99.6996	1	7	90	3
1	Indoor	{it:Cx. quinquefasciatus}	2	BB	2	28.7714	97.6184	1	1	89	4
1	Indoor	{it:Cx. quinquefasciatus}	2	BB	2	28.5382	90.0818	1	0	69	5
1	Outdoor	{it:Cx. quinquefasciatus}	4	Control	3	28.7071	75.8762	1	22	59	1
1	Outdoor	{it:Cx. quinquefasciatus}	4	Control	3	29.7807	84.075	1	52	52	2
1	Outdoor	{it:Cx. quinquefasciatus}	4	Control	3	27.8768	99.6996	1	44	55	3
1	Outdoor	{it:Cx. quinquefasciatus}	4	Control	3	28.7714	97.6184	1	18	31	4
1	Outdoor	{it:Cx. quinquefasciatus}	4	Control	3	28.5382	90.0818	1	17	45	5
1	Outdoor	{it:Cx. quinquefasciatus}	1	BB	4	28.7071	75.8762	1	34	82	1
1	Outdoor	{it:Cx. quinquefasciatus}	1	BB	4	29.7807	84.075	1	20	32	2
1	Outdoor	{it:Cx. quinquefasciatus}	1	BB	4	27.8768	99.6996	1	5	46	3
1	Outdoor	{it:Cx. quinquefasciatus}	1	BB	4	28.7714	97.6184	1	4	28	4
1	Outdoor	{it:Cx. quinquefasciatus}	1	BB	4	28.5382	90.0818	1	15	32	5
1	Indoor	{it:An. funestus}	3	Control	1	28.7071	75.8762	1	52	74	1
1	Indoor	{it:An. funestus}	3	Control	1	29.7807	84.075	1	78	106	2
1	Indoor	{it:An. funestus}	3	Control	1	27.8768	99.6996	1	46	109	3
1	Indoor	{it:An. funestus}	3	Control	1	28.7714	97.6184	1	28	63	4
1	Indoor	{it:An. funestus}	3	Control	1	28.5382	90.0818	1	60	78	5
1	Indoor	{it:An. funestus}	2	BB	2	28.7071	75.8762	1	5	72	1
1	Indoor	{it:An. funestus}	2	BB	2	29.7807	84.075	1	0	50	2
1	Indoor	{it:An. funestus}	2	BB	2	27.8768	99.6996	1	13	79	3
1	Indoor	{it:An. funestus}	2	BB	2	28.7714	97.6184	1	0	72	4
1	Indoor	{it:An. funestus}	2	BB	2	28.5382	90.0818	1	9	61	5
1	Outdoor	{it:An. funestus}	4	Control	3	28.7071	75.8762	1	25	48	1
1	Outdoor	{it:An. funestus}	4	Control	3	29.7807	84.075	1	52	52	2
1	Outdoor	{it:An. funestus}	4	Control	3	27.8768	99.6996	1	32	40	3
1	Outdoor	{it:An. funestus}	4	Control	3	28.7714	97.6184	1	17	38	4
1	Outdoor	{it:An. funestus}	4	Control	3	28.5382	90.0818	1	25	36	5
1	Outdoor	{it:An. funestus}	1	BB	4	28.7071	75.8762	1	14	33	1
1	Outdoor	{it:An. funestus}	1	BB	4	29.7807	84.075	1	14	27	2
1	Outdoor	{it:An. funestus}	1	BB	4	27.8768	99.6996	1	21	29	3
1	Outdoor	{it:An. funestus}	1	BB	4	28.7714	97.6184	1	1	23	4
1	Outdoor	{it:An. funestus}	1	BB	4	28.5382	90.0818	1	13	31	5
2	Indoor	{it:An. gambiae}	3	Control	2	28.1825	75.298	1	2	42	1
2	Indoor	{it:An. gambiae}	3	Control	2	29.8738	72.1283	1	7	32	2
2	Indoor	{it:An. gambiae}	3	Control	2	27.1726	100	1	59	80	3
2	Indoor	{it:An. gambiae}	3	Control	2	27.0946	0	1	13	62	4
2	Indoor	{it:An. gambiae}	3	Control	2	28.4194	84.892	1	18	39	5
2	Indoor	{it:An. gambiae}	2	BB	1	28.1825	75.298	1	0	52	1
2	Indoor	{it:An. gambiae}	2	BB	1	29.8738	72.1283	1	8	50	2
2	Indoor	{it:An. gambiae}	2	BB	1	27.1726	100	1	0	50	3
2	Indoor	{it:An. gambiae}	2	BB	1	27.0946	0	1	0	35	4
2	Indoor	{it:An. gambiae}	2	BB	1	28.4194	84.892	1	2	52	5
2	Outdoor	{it:An. gambiae}	4	Control	4	28.1825	75.298	1	24	26	1
2	Outdoor	{it:An. gambiae}	4	Control	4	29.8738	72.1283	1	7	32	2
2	Outdoor	{it:An. gambiae}	4	Control	4	27.1726	100	1	29	32	3
2	Outdoor	{it:An. gambiae}	4	Control	4	27.0946	0	1	18	22	4
2	Outdoor	{it:An. gambiae}	4	Control	4	28.4194	84.892	1	13	45	5
2	Outdoor	{it:An. gambiae}	1	BB	3	28.1825	75.298	1	11	25	1
2	Outdoor	{it:An. gambiae}	1	BB	3	29.8738	72.1283	1	7	44	2
2	Outdoor	{it:An. gambiae}	1	BB	3	27.1726	100	1	4	41	3
2	Outdoor	{it:An. gambiae}	1	BB	3	27.0946	0	1	3	23	4
2	Outdoor	{it:An. gambiae}	1	BB	3	28.4194	84.892	1	22	36	5
2	Indoor	{it:An. gambiae KDR}	3	Control	2	28.1825	75.298	1	15	74	1
2	Indoor	{it:An. gambiae KDR}	3	Control	2	29.8738	72.1283	1	4	63	2
2	Indoor	{it:An. gambiae KDR}	3	Control	2	27.1726	100	1	62	87	3
2	Indoor	{it:An. gambiae KDR}	3	Control	2	27.0946	0	1	7	58	4
2	Indoor	{it:An. gambiae KDR}	3	Control	2	28.4194	84.892	1	52	66	5
2	Indoor	{it:An. gambiae KDR}	2	BB	1	28.1825	75.298	1	0	42	1
2	Indoor	{it:An. gambiae KDR}	2	BB	1	29.8738	72.1283	1	4	83	2
2	Indoor	{it:An. gambiae KDR}	2	BB	1	27.1726	100	1	2	89	3
2	Indoor	{it:An. gambiae KDR}	2	BB	1	27.0946	0	1	0	69	4
2	Indoor	{it:An. gambiae KDR}	2	BB	1	28.4194	84.892	1	0	55	5
2	Outdoor	{it:An. gambiae KDR}	4	Control	4	28.1825	75.298	1	29	39	1
2	Outdoor	{it:An. gambiae KDR}	4	Control	4	29.8738	72.1283	1	4	52	2
2	Outdoor	{it:An. gambiae KDR}	4	Control	4	27.1726	100	1	44	48	3
2	Outdoor	{it:An. gambiae KDR}	4	Control	4	27.0946	0	1	22	33	4
2	Outdoor	{it:An. gambiae KDR}	4	Control	4	28.4194	84.892	1	49	59	5
2	Outdoor	{it:An. gambiae KDR}	1	BB	3	28.1825	75.298	1	5	53	1
2	Outdoor	{it:An. gambiae KDR}	1	BB	3	29.8738	72.1283	1	11	55	2
2	Outdoor	{it:An. gambiae KDR}	1	BB	3	27.1726	100	1	6	33	3
2	Outdoor	{it:An. gambiae KDR}	1	BB	3	27.0946	0	1	0	24	4
2	Outdoor	{it:An. gambiae KDR}	1	BB	3	28.4194	84.892	1	8	39	5
2	Indoor	{it:Ae. aegypti}	3	Control	2	26.1278	96.3688	1	58	88	1
2	Indoor	{it:Ae. aegypti}	3	Control	2	29.8738	72.1283	1	56	58	2
2	Indoor	{it:Ae. aegypti}	3	Control	2	26.6425	100	1	67	82	3
2	Indoor	{it:Ae. aegypti}	3	Control	2	26.5196	0	1	52	81	4
2	Indoor	{it:Ae. aegypti}	3	Control	2	26.6235	99.2562	1	45	91	5
2	Indoor	{it:Ae. aegypti}	2	BB	1	26.1278	96.3688	1	0	76	1
2	Indoor	{it:Ae. aegypti}	2	BB	1	29.8738	72.1283	1	0	43	2
2	Indoor	{it:Ae. aegypti}	2	BB	1	26.6425	100	1	1	69	3
2	Indoor	{it:Ae. aegypti}	2	BB	1	26.5196	0	1	0	69	4
2	Indoor	{it:Ae. aegypti}	2	BB	1	26.6235	99.2562	1	1	60	5
2	Outdoor	{it:Ae. aegypti}	4	Control	4	26.1278	96.3688	1	48	49	1
2	Outdoor	{it:Ae. aegypti}	4	Control	4	27.65	96.2502	1	41	41	2
2	Outdoor	{it:Ae. aegypti}	4	Control	4	26.6425	100	1	32	34	3
2	Outdoor	{it:Ae. aegypti}	4	Control	4	26.5196	0	1	31	38	4
2	Outdoor	{it:Ae. aegypti}	4	Control	4	26.6235	99.2562	1	56	56	5
2	Outdoor	{it:Ae. aegypti}	1	BB	3	26.1278	96.3688	1	21	37	1
2	Outdoor	{it:Ae. aegypti}	1	BB	3	27.65	96.2502	1	9	41	2
2	Outdoor	{it:Ae. aegypti}	1	BB	3	26.6425	100	1	33	40	3
2	Outdoor	{it:Ae. aegypti}	1	BB	3	26.5196	0	1	12	39	4
2	Outdoor	{it:Ae. aegypti}	1	BB	3	26.6235	99.2562	1	33	40	5
2	Indoor	{it:Cx. quinquefasciatus}	3	Control	2	28.1825	75.298	1	9	92	1
2	Indoor	{it:Cx. quinquefasciatus}	3	Control	2	29.8738	72.1283	1	63	91	2
2	Indoor	{it:Cx. quinquefasciatus}	3	Control	2	27.1726	100	1	34	70	3
2	Indoor	{it:Cx. quinquefasciatus}	3	Control	2	27.0946	0	1	56	81	4
2	Indoor	{it:Cx. quinquefasciatus}	3	Control	2	28.4194	84.892	1	37	50	5
2	Indoor	{it:Cx. quinquefasciatus}	2	BB	1	28.1825	75.298	1	17	63	1
2	Indoor	{it:Cx. quinquefasciatus}	2	BB	1	29.8738	72.1283	1	5	84	2
2	Indoor	{it:Cx. quinquefasciatus}	2	BB	1	27.1726	100	1	5	11	3
2	Indoor	{it:Cx. quinquefasciatus}	2	BB	1	27.0946	0	1	11	81	4
2	Indoor	{it:Cx. quinquefasciatus}	2	BB	1	28.4194	84.892	1	28	61	5
2	Outdoor	{it:Cx. quinquefasciatus}	4	Control	4	28.1825	75.298	1	54	73	1
2	Outdoor	{it:Cx. quinquefasciatus}	4	Control	4	29.8738	72.1283	1	38	41	2
2	Outdoor	{it:Cx. quinquefasciatus}	4	Control	4	27.1726	100	1	17	41	3
2	Outdoor	{it:Cx. quinquefasciatus}	4	Control	4	27.0946	0	1	56	58	4
2	Outdoor	{it:Cx. quinquefasciatus}	4	Control	4	28.4194	84.892	1	24	54	5
2	Outdoor	{it:Cx. quinquefasciatus}	1	BB	3	28.1825	75.298	1	49	56	1
2	Outdoor	{it:Cx. quinquefasciatus}	1	BB	3	29.8738	72.1283	1	2	53	2
2	Outdoor	{it:Cx. quinquefasciatus}	1	BB	3	27.1726	100	1	31	37	3
2	Outdoor	{it:Cx. quinquefasciatus}	1	BB	3	27.0946	0	1	28	43	4
2	Outdoor	{it:Cx. quinquefasciatus}	1	BB	3	28.4194	84.892	1	13	45	5
2	Indoor	{it:An. funestus}	3	Control	2	28.1825	75.298	1	20	83	1
2	Indoor	{it:An. funestus}	3	Control	2	29.8738	72.1283	1	40	57	2
2	Indoor	{it:An. funestus}	3	Control	2	27.1726	100	1	63	80	3
2	Indoor	{it:An. funestus}	3	Control	2	27.0946	0	1	26	58	4
2	Indoor	{it:An. funestus}	3	Control	2	28.4194	84.892	1	43	50	5
2	Indoor	{it:An. funestus}	2	BB	1	28.1825	75.298	1	0	53	1
2	Indoor	{it:An. funestus}	2	BB	1	29.8738	72.1283	1	10	56	2
2	Indoor	{it:An. funestus}	2	BB	1	27.1726	100	1	0	42	3
2	Indoor	{it:An. funestus}	2	BB	1	27.0946	0	1	0	40	4
2	Indoor	{it:An. funestus}	2	BB	1	28.4194	84.892	1	0	38	5
2	Outdoor	{it:An. funestus}	4	Control	4	28.1825	75.298	1	46	57	1
2	Outdoor	{it:An. funestus}	4	Control	4	29.8738	72.1283	1	30	34	2
2	Outdoor	{it:An. funestus}	4	Control	4	27.1726	100	1	34	37	3
2	Outdoor	{it:An. funestus}	4	Control	4	27.0946	0	1	23	30	4
2	Outdoor	{it:An. funestus}	4	Control	4	28.4194	84.892	1	40	55	5
2	Outdoor	{it:An. funestus}	1	BB	3	28.1825	75.298	1	18	22	1
2	Outdoor	{it:An. funestus}	1	BB	3	29.8738	72.1283	1	18	50	2
2	Outdoor	{it:An. funestus}	1	BB	3	27.1726	100	1	20	32	3
2	Outdoor	{it:An. funestus}	1	BB	3	27.0946	0	1	6	28	4
2	Outdoor	{it:An. funestus}	1	BB	3	28.4194	84.892	1	14	36	5
3	Indoor	{it:An. gambiae}	3	Control	1	28.4367	72.1068	1	45	69	1
3	Indoor	{it:An. gambiae}	3	Control	1	29.5928	85.9742	1	32	60	2
3	Indoor	{it:An. gambiae}	3	Control	1	27.153	99.879	1	17	49	3
3	Indoor	{it:An. gambiae}	3	Control	1	27.7626	100	1	3	58	4
3	Indoor	{it:An. gambiae}	3	Control	1	28.3019	87.8816	1	38	71	5
3	Indoor	{it:An. gambiae}	2	BB	2	28.4367	72.1068	1	3	68	1
3	Indoor	{it:An. gambiae}	2	BB	2	29.5928	85.9742	1	0	44	2
3	Indoor	{it:An. gambiae}	2	BB	2	27.153	99.879	1	12	41	3
3	Indoor	{it:An. gambiae}	2	BB	2	27.7626	100	1	0	41	4
3	Indoor	{it:An. gambiae}	2	BB	2	28.3019	87.8816	1	2	47	5
3	Outdoor	{it:An. gambiae}	4	Control	3	28.4367	72.1068	1	17	26	1
3	Outdoor	{it:An. gambiae}	4	Control	3	29.9374	75.8704	1	30	30	2
3	Outdoor	{it:An. gambiae}	4	Control	3	27.153	99.879	1	8	32	3
3	Outdoor	{it:An. gambiae}	4	Control	3	27.7626	100	1	2	32	4
3	Outdoor	{it:An. gambiae}	4	Control	3	28.3019	87.8816	1	12	13	5
3	Outdoor	{it:An. gambiae}	1	BB	4	28.4367	72.1068	1	13	32	1
3	Outdoor	{it:An. gambiae}	1	BB	4	29.9374	75.8704	1	5	30	2
3	Outdoor	{it:An. gambiae}	1	BB	4	27.153	99.879	1	21	31	3
3	Outdoor	{it:An. gambiae}	1	BB	4	27.7626	100	1	0	43	4
3	Outdoor	{it:An. gambiae}	1	BB	4	28.3019	87.8816	1	11	27	5
3	Indoor	{it:An. gambiae KDR}	3	Control	1	28.4367	72.1068	1	30	54	1
3	Indoor	{it:An. gambiae KDR}	3	Control	1	29.5928	85.9742	1	60	96	2
3	Indoor	{it:An. gambiae KDR}	3	Control	1	27.153	99.879	1	26	72	3
3	Indoor	{it:An. gambiae KDR}	3	Control	1	27.7626	100	1	4	80	4
3	Indoor	{it:An. gambiae KDR}	3	Control	1	28.3019	87.8816	1	17	72	5
3	Indoor	{it:An. gambiae KDR}	2	BB	2	28.4367	72.1068	1	7	67	1
3	Indoor	{it:An. gambiae KDR}	2	BB	2	29.5928	85.9742	1	0	36	2
3	Indoor	{it:An. gambiae KDR}	2	BB	2	27.153	99.879	1	18	58	3
3	Indoor	{it:An. gambiae KDR}	2	BB	2	27.7626	100	1	0	60	4
3	Indoor	{it:An. gambiae KDR}	2	BB	2	28.3019	87.8816	1	8	55	5
3	Outdoor	{it:An. gambiae KDR}	4	Control	3	28.4367	72.1068	1	23	35	1
3	Outdoor	{it:An. gambiae KDR}	4	Control	3	29.9374	75.8704	1	50	50	2
3	Outdoor	{it:An. gambiae KDR}	4	Control	3	27.153	99.879	1	14	42	3
3	Outdoor	{it:An. gambiae KDR}	4	Control	3	27.7626	100	1	23	35	4
3	Outdoor	{it:An. gambiae KDR}	4	Control	3	28.3019	87.8816	1	38	48	5
3	Outdoor	{it:An. gambiae KDR}	1	BB	4	28.4367	72.1068	1	10	33	1
3	Outdoor	{it:An. gambiae KDR}	1	BB	4	29.9374	75.8704	1	6	41	2
3	Outdoor	{it:An. gambiae KDR}	1	BB	4	27.153	99.879	1	31	43	3
3	Outdoor	{it:An. gambiae KDR}	1	BB	4	27.7626	100	1	1	35	4
3	Outdoor	{it:An. gambiae KDR}	1	BB	4	28.3019	87.8816	1	13	31	5
3	Indoor	{it:Ae. aegypti}	3	Control	1	25.9437	96.7266	1	57	74	1
3	Indoor	{it:Ae. aegypti}	3	Control	1	27.0235	88.5292	1	56	58	2
3	Indoor	{it:Ae. aegypti}	3	Control	1	26.3193	100	1	36	74	3
3	Indoor	{it:Ae. aegypti}	3	Control	1	26.6316	0	1	34	63	4
3	Indoor	{it:Ae. aegypti}	3	Control	1	26.3712	95.8342	1	57	77	5
3	Indoor	{it:Ae. aegypti}	2	BB	2	25.9437	96.7266	1	2	62	1
3	Indoor	{it:Ae. aegypti}	2	BB	2	27.0235	88.5292	1	0	43	2
3	Indoor	{it:Ae. aegypti}	2	BB	2	26.3193	100	1	10	71	3
3	Indoor	{it:Ae. aegypti}	2	BB	2	26.6316	0	1	0	62	4
3	Indoor	{it:Ae. aegypti}	2	BB	2	26.3712	95.8342	1	2	78	5
3	Outdoor	{it:Ae. aegypti}	4	Control	3	25.9437	96.7266	1	49	50	1
3	Outdoor	{it:Ae. aegypti}	4	Control	3	27.5541	94.8236	1	30	38	2
3	Outdoor	{it:Ae. aegypti}	4	Control	3	26.3193	100	1	38	39	3
3	Outdoor	{it:Ae. aegypti}	4	Control	3	26.6316	0	1	15	29	4
3	Outdoor	{it:Ae. aegypti}	4	Control	3	26.3712	95.8342	1	48	48	5
3	Outdoor	{it:Ae. aegypti}	1	BB	4	25.9437	96.7266	1	14	40	1
3	Outdoor	{it:Ae. aegypti}	1	BB	4	27.5541	94.8236	1	20	34	2
3	Outdoor	{it:Ae. aegypti}	1	BB	4	26.3193	100	1	26	40	3
3	Outdoor	{it:Ae. aegypti}	1	BB	4	26.6316	0	1	19	38	4
3	Outdoor	{it:Ae. aegypti}	1	BB	4	26.3712	95.8342	1	16	40	5
3	Indoor	{it:Cx. quinquefasciatus}	3	Control	1	28.4367	72.1068	1	60	77	1
3	Indoor	{it:Cx. quinquefasciatus}	3	Control	1	29.5928	85.9742	1	45	102	2
3	Indoor	{it:Cx. quinquefasciatus}	3	Control	1	27.153	99.879	1	72	89	3
3	Indoor	{it:Cx. quinquefasciatus}	3	Control	1	27.7626	100	1	62	86	4
3	Indoor	{it:Cx. quinquefasciatus}	3	Control	1	28.3019	87.8816	1	72	85	5
3	Indoor	{it:Cx. quinquefasciatus}	2	BB	2	28.4367	72.1068	1	0	69	1
3	Indoor	{it:Cx. quinquefasciatus}	2	BB	2	29.5928	85.9742	1	2	56	2
3	Indoor	{it:Cx. quinquefasciatus}	2	BB	2	27.153	99.879	1	9	53	3
3	Indoor	{it:Cx. quinquefasciatus}	2	BB	2	27.7626	100	1	0	80	4
3	Indoor	{it:Cx. quinquefasciatus}	2	BB	2	28.3019	87.8816	1	3	72	5
3	Outdoor	{it:Cx. quinquefasciatus}	4	Control	3	28.4367	72.1068	1	7	43	1
3	Outdoor	{it:Cx. quinquefasciatus}	4	Control	3	29.9374	75.8704	1	55	58	2
3	Outdoor	{it:Cx. quinquefasciatus}	4	Control	3	27.153	99.879	1	40	44	3
3	Outdoor	{it:Cx. quinquefasciatus}	4	Control	3	27.7626	100	1	51	53	4
3	Outdoor	{it:Cx. quinquefasciatus}	4	Control	3	28.3019	87.8816	1	16	44	5
3	Outdoor	{it:Cx. quinquefasciatus}	1	BB	4	28.4367	72.1068	1	14	54	1
3	Outdoor	{it:Cx. quinquefasciatus}	1	BB	4	29.9374	75.8704	1	49	54	2
3	Outdoor	{it:Cx. quinquefasciatus}	1	BB	4	27.153	99.879	1	7	48	3
3	Outdoor	{it:Cx. quinquefasciatus}	1	BB	4	27.7626	100	1	5	43	4
3	Outdoor	{it:Cx. quinquefasciatus}	1	BB	4	28.3019	87.8816	1	8	35	5
3	Indoor	{it:An. funestus}	3	Control	1	28.4367	72.1068	1	38	58	1
3	Indoor	{it:An. funestus}	3	Control	1	29.5928	85.9742	1	55	73	2
3	Indoor	{it:An. funestus}	3	Control	1	27.153	99.879	1	38	63	3
3	Indoor	{it:An. funestus}	3	Control	1	27.7626	100	1	28	68	4
3	Indoor	{it:An. funestus}	3	Control	1	28.3019	87.8816	1	40	81	5
3	Indoor	{it:An. funestus}	2	BB	2	28.4367	72.1068	1	3	71	1
3	Indoor	{it:An. funestus}	2	BB	2	29.5928	85.9742	1	0	54	2
3	Indoor	{it:An. funestus}	2	BB	2	27.153	99.879	1	18	77	3
3	Indoor	{it:An. funestus}	2	BB	2	27.7626	100	1	0	61	4
3	Indoor	{it:An. funestus}	2	BB	2	28.3019	87.8816	1	4	51	5
3	Outdoor	{it:An. funestus}	4	Control	3	28.4367	72.1068	1	12	32	1
3	Outdoor	{it:An. funestus}	4	Control	3	29.9374	75.8704	1	43	43	2
3	Outdoor	{it:An. funestus}	4	Control	3	27.153	99.879	1	32	36	3
3	Outdoor	{it:An. funestus}	4	Control	3	27.7626	100	1	26	33	4
3	Outdoor	{it:An. funestus}	4	Control	3	28.3019	87.8816	1	19	21	5
3	Outdoor	{it:An. funestus}	1	BB	4	28.4367	72.1068	1	21	53	1
3	Outdoor	{it:An. funestus}	1	BB	4	29.9374	75.8704	1	14	32	2
3	Outdoor	{it:An. funestus}	1	BB	4	27.153	99.879	1	30	47	3
3	Outdoor	{it:An. funestus}	1	BB	4	27.7626	100	1	0	47	4
3	Outdoor	{it:An. funestus}	1	BB	4	28.3019	87.8816	1	15	50	5
4	Indoor	{it:An. gambiae}	3	Control	2	28.4151	75.183	1	15	58	1
4	Indoor	{it:An. gambiae}	3	Control	2	29.9374	75.8704	1	34	66	2
4	Indoor	{it:An. gambiae}	3	Control	2	26.5013	100	1	44	64	3
4	Indoor	{it:An. gambiae}	3	Control	2	30.0282	79.515	1	54	72	4
4	Indoor	{it:An. gambiae}	3	Control	2	28.3243	79.401	1	27	70	5
4	Indoor	{it:An. gambiae}	2	BB	1	28.4151	75.183	1	0	35	1
4	Indoor	{it:An. gambiae}	2	BB	1	29.9374	75.8704	1	3	74	2
4	Indoor	{it:An. gambiae}	2	BB	1	26.5013	100	1	0	77	3
4	Indoor	{it:An. gambiae}	2	BB	1	30.0282	79.515	1	0	41	4
4	Indoor	{it:An. gambiae}	2	BB	1	28.3243	79.401	1	1	41	5
4	Outdoor	{it:An. gambiae}	4	Control	4	28.4151	75.183	1	23	34	1
4	Outdoor	{it:An. gambiae}	4	Control	4	30.0622	73.645	1	15	27	2
4	Outdoor	{it:An. gambiae}	4	Control	4	26.5013	100	1	31	31	3
4	Outdoor	{it:An. gambiae}	4	Control	4	30.0282	79.515	1	28	32	4
4	Outdoor	{it:An. gambiae}	4	Control	4	28.3243	79.401	1	57	60	5
4	Outdoor	{it:An. gambiae}	1	BB	3	28.4151	75.183	1	6	29	1
4	Outdoor	{it:An. gambiae}	1	BB	3	30.0622	73.645	1	13	52	2
4	Outdoor	{it:An. gambiae}	1	BB	3	26.5013	100	1	13	41	3
4	Outdoor	{it:An. gambiae}	1	BB	3	30.0282	79.515	1	24	36	4
4	Outdoor	{it:An. gambiae}	1	BB	3	28.3243	79.401	1	16	48	5
4	Indoor	{it:An. gambiae KDR}	3	Control	2	28.4151	75.183	1	32	77	1
4	Indoor	{it:An. gambiae KDR}	3	Control	2	29.9374	75.8704	1	9	73	2
4	Indoor	{it:An. gambiae KDR}	3	Control	2	26.5013	100	1	62	112	3
4	Indoor	{it:An. gambiae KDR}	3	Control	2	30.0282	79.515	1	54	82	4
4	Indoor	{it:An. gambiae KDR}	3	Control	2	28.3243	79.401	1	23	75	5
4	Indoor	{it:An. gambiae KDR}	2	BB	1	28.4151	75.183	1	0	30	1
4	Indoor	{it:An. gambiae KDR}	2	BB	1	29.9374	75.8704	1	10	82	2
4	Indoor	{it:An. gambiae KDR}	2	BB	1	26.5013	100	1	0	81	3
4	Indoor	{it:An. gambiae KDR}	2	BB	1	30.0282	79.515	1	2	49	4
4	Indoor	{it:An. gambiae KDR}	2	BB	1	28.3243	79.401	1	0	67	5
4	Outdoor	{it:An. gambiae KDR}	4	Control	4	28.4151	75.183	1	42	43	1
4	Outdoor	{it:An. gambiae KDR}	4	Control	4	30.0622	73.645	1	30	46	2
4	Outdoor	{it:An. gambiae KDR}	4	Control	4	26.5013	100	1	56	56	3
4	Outdoor	{it:An. gambiae KDR}	4	Control	4	30.0282	79.515	1	32	38	4
4	Outdoor	{it:An. gambiae KDR}	4	Control	4	28.3243	79.401	1	38	41	5
4	Outdoor	{it:An. gambiae KDR}	1	BB	3	28.4151	75.183	1	7	32	1
4	Outdoor	{it:An. gambiae KDR}	1	BB	3	30.0622	73.645	1	15	48	2
4	Outdoor	{it:An. gambiae KDR}	1	BB	3	26.5013	100	1	10	61	3
4	Outdoor	{it:An. gambiae KDR}	1	BB	3	30.0282	79.515	1	6	47	4
4	Outdoor	{it:An. gambiae KDR}	1	BB	3	28.3243	79.401	1	15	39	5
4	Indoor	{it:Ae. aegypti}	3	Control	2	26.0737	93.0998	1	43	94	1
4	Indoor	{it:Ae. aegypti}	3	Control	2	27.5541	94.8236	1	57	68	2
4	Indoor	{it:Ae. aegypti}	3	Control	2	26.3125	99.85	1	63	84	3
4	Indoor	{it:Ae. aegypti}	3	Control	2	27.4997	93.4056	1	72	86	4
4	Indoor	{it:Ae. aegypti}	3	Control	2	26.6265	96.132	1	40	85	5
4	Indoor	{it:Ae. aegypti}	2	BB	1	26.0737	93.0998	1	0	64	1
4	Indoor	{it:Ae. aegypti}	2	BB	1	27.5541	94.8236	1	15	26	2
4	Indoor	{it:Ae. aegypti}	2	BB	1	26.3125	99.85	1	0	58	3
4	Indoor	{it:Ae. aegypti}	2	BB	1	27.4997	93.4056	1	12	57	4
4	Indoor	{it:Ae. aegypti}	2	BB	1	26.6265	96.132	1	0	73	5
4	Outdoor	{it:Ae. aegypti}	4	Control	4	26.0737	93.0998	1	47	53	1
4	Outdoor	{it:Ae. aegypti}	4	Control	4	27.5837	91.2794	1	48	48	2
4	Outdoor	{it:Ae. aegypti}	4	Control	4	26.3125	99.85	1	36	41	3
4	Outdoor	{it:Ae. aegypti}	4	Control	4	27.4997	93.4056	1	37	37	4
4	Outdoor	{it:Ae. aegypti}	4	Control	4	26.6265	96.132	1	28	34	5
4	Outdoor	{it:Ae. aegypti}	1	BB	3	26.0737	93.0998	1	43	48	1
4	Outdoor	{it:Ae. aegypti}	1	BB	3	27.5837	91.2794	1	8	33	2
4	Outdoor	{it:Ae. aegypti}	1	BB	3	26.3125	99.85	1	40	44	3
4	Outdoor	{it:Ae. aegypti}	1	BB	3	27.4997	93.4056	1	39	41	4
4	Outdoor	{it:Ae. aegypti}	1	BB	3	26.6265	96.132	1	42	42	5
4	Indoor	{it:Cx. quinquefasciatus}	3	Control	2	28.4151	75.183	1	22	60	1
4	Indoor	{it:Cx. quinquefasciatus}	3	Control	2	29.9374	75.8704	1	62	92	2
4	Indoor	{it:Cx. quinquefasciatus}	3	Control	2	26.5013	100	1	27	60	3
4	Indoor	{it:Cx. quinquefasciatus}	3	Control	2	30.0282	79.515	1	36	65	4
4	Indoor	{it:Cx. quinquefasciatus}	3	Control	2	28.3243	79.401	1	35	90	5
4	Indoor	{it:Cx. quinquefasciatus}	2	BB	1	28.4151	75.183	1	10	81	1
4	Indoor	{it:Cx. quinquefasciatus}	2	BB	1	29.9374	75.8704	1	4	108	2
4	Indoor	{it:Cx. quinquefasciatus}	2	BB	1	26.5013	100	1	9	66	3
4	Indoor	{it:Cx. quinquefasciatus}	2	BB	1	30.0282	79.515	1	21	96	4
4	Indoor	{it:Cx. quinquefasciatus}	2	BB	1	28.3243	79.401	1	8	36	5
4	Outdoor	{it:Cx. quinquefasciatus}	4	Control	4	28.4151	75.183	1	57	73	1
4	Outdoor	{it:Cx. quinquefasciatus}	4	Control	4	30.0622	73.645	1	13	33	2
4	Outdoor	{it:Cx. quinquefasciatus}	4	Control	4	26.5013	100	1	29	29	3
4	Outdoor	{it:Cx. quinquefasciatus}	4	Control	4	30.0282	79.515	1	41	41	4
4	Outdoor	{it:Cx. quinquefasciatus}	4	Control	4	28.3243	79.401	1	52	61	5
4	Outdoor	{it:Cx. quinquefasciatus}	1	BB	3	28.4151	75.183	1	17	46	1
4	Outdoor	{it:Cx. quinquefasciatus}	1	BB	3	30.0622	73.645	1	11	64	2
4	Outdoor	{it:Cx. quinquefasciatus}	1	BB	3	26.5013	100	1	32	47	3
4	Outdoor	{it:Cx. quinquefasciatus}	1	BB	3	30.0282	79.515	1	24	39	4
4	Outdoor	{it:Cx. quinquefasciatus}	1	BB	3	28.3243	79.401	1	18	36	5
4	Indoor	{it:An. funestus}	3	Control	2	28.4151	75.183	1	34	88	1
4	Indoor	{it:An. funestus}	3	Control	2	29.9374	75.8704	1	67	110	2
4	Indoor	{it:An. funestus}	3	Control	2	26.5013	100	1	47	59	3
4	Indoor	{it:An. funestus}	3	Control	2	30.0282	79.515	1	68	74	4
4	Indoor	{it:An. funestus}	3	Control	2	28.3243	79.401	1	29	73	5
4	Indoor	{it:An. funestus}	2	BB	1	28.4151	75.183	1	0	46	1
4	Indoor	{it:An. funestus}	2	BB	1	29.9374	75.8704	1	0	56	2
4	Indoor	{it:An. funestus}	2	BB	1	26.5013	100	1	0	62	3
4	Indoor	{it:An. funestus}	2	BB	1	30.0282	79.515	1	2	76	4
4	Indoor	{it:An. funestus}	2	BB	1	28.3243	79.401	1	1	26	5
4	Outdoor	{it:An. funestus}	4	Control	4	28.4151	75.183	1	41	43	1
4	Outdoor	{it:An. funestus}	4	Control	4	30.0622	73.645	1	35	57	2
4	Outdoor	{it:An. funestus}	4	Control	4	26.5013	100	1	26	26	3
4	Outdoor	{it:An. funestus}	4	Control	4	30.0282	79.515	1	47	47	4
4	Outdoor	{it:An. funestus}	4	Control	4	28.3243	79.401	1	21	31	5
4	Outdoor	{it:An. funestus}	1	BB	3	28.4151	75.183	1	22	49	1
4	Outdoor	{it:An. funestus}	1	BB	3	30.0622	73.645	1	23	53	2
4	Outdoor	{it:An. funestus}	1	BB	3	26.5013	100	1	10	26	3
4	Outdoor	{it:An. funestus}	1	BB	3	30.0282	79.515	1	32	32	4
4	Outdoor	{it:An. funestus}	1	BB	3	28.3243	79.401	1	9	31	5
5	Indoor	{it:An. gambiae}	3	Control	1	27.8368	64.2104	1	45	71	1
5	Indoor	{it:An. gambiae}	3	Control	1	30.0622	73.645	1	25	109	2
5	Indoor	{it:An. gambiae}	3	Control	1	28.6973	90.3196	1	4	75	3
5	Indoor	{it:An. gambiae}	3	Control	1	30.4031	86.3124	1	20	46	4
5	Indoor	{it:An. gambiae}	3	Control	1	28.4599	85.9122	1	25	39	5
5	Indoor	{it:An. gambiae}	2	BB	2	27.8368	64.2104	1	4	68	1
5	Indoor	{it:An. gambiae}	2	BB	2	30.0622	73.645	1	0	88	2
5	Indoor	{it:An. gambiae}	2	BB	2	28.6973	90.3196	1	8	67	3
5	Indoor	{it:An. gambiae}	2	BB	2	30.4031	86.3124	1	10	56	4
5	Indoor	{it:An. gambiae}	2	BB	2	28.4599	85.9122	1	2	34	5
5	Outdoor	{it:An. gambiae}	4	Control	3	27.8368	64.2104	1	25	63	1
5	Outdoor	{it:An. gambiae}	4	Control	3	28.0133	82.764	1	14	20	2
5	Outdoor	{it:An. gambiae}	4	Control	3	26.2463	100	1	35	44	3
5	Outdoor	{it:An. gambiae}	4	Control	3	30.4031	86.3124	1	24	47	4
5	Outdoor	{it:An. gambiae}	4	Control	3	28.4599	85.9122	1	37	39	5
5	Outdoor	{it:An. gambiae}	1	BB	4	27.8368	64.2104	1	13	36	1
5	Outdoor	{it:An. gambiae}	1	BB	4	28.0133	82.764	1	15	55	2
5	Outdoor	{it:An. gambiae}	1	BB	4	26.2463	100	1	11	55	3
5	Outdoor	{it:An. gambiae}	1	BB	4	30.4031	86.3124	1	10	25	4
5	Outdoor	{it:An. gambiae}	1	BB	4	28.4599	85.9122	1	27	41	5
5	Indoor	{it:An. gambiae KDR}	3	Control	1	27.8368	64.2104	1	18	90	1
5	Indoor	{it:An. gambiae KDR}	3	Control	1	30.0622	73.645	1	35	69	2
5	Indoor	{it:An. gambiae KDR}	3	Control	1	28.6973	90.3196	1	7	73	3
5	Indoor	{it:An. gambiae KDR}	3	Control	1	30.4031	86.3124	1	14	92	4
5	Indoor	{it:An. gambiae KDR}	3	Control	1	28.4599	85.9122	1	10	81	5
5	Indoor	{it:An. gambiae KDR}	2	BB	2	27.8368	64.2104	1	3	95	1
5	Indoor	{it:An. gambiae KDR}	2	BB	2	30.0622	73.645	1	0	63	2
5	Indoor	{it:An. gambiae KDR}	2	BB	2	28.6973	90.3196	1	22	95	3
5	Indoor	{it:An. gambiae KDR}	2	BB	2	30.4031	86.3124	1	17	86	4
5	Indoor	{it:An. gambiae KDR}	2	BB	2	28.4599	85.9122	1	3	63	5
5	Outdoor	{it:An. gambiae KDR}	4	Control	3	27.8368	64.2104	1	28	39	1
5	Outdoor	{it:An. gambiae KDR}	4	Control	3	28.0133	82.764	1	42	43	2
5	Outdoor	{it:An. gambiae KDR}	4	Control	3	26.2463	100	1	32	54	3
5	Outdoor	{it:An. gambiae KDR}	4	Control	3	30.4031	86.3124	1	26	41	4
5	Outdoor	{it:An. gambiae KDR}	4	Control	3	28.4599	85.9122	1	39	44	5
5	Outdoor	{it:An. gambiae KDR}	1	BB	4	27.8368	64.2104	1	9	41	1
5	Outdoor	{it:An. gambiae KDR}	1	BB	4	28.0133	82.764	1	4	47	2
5	Outdoor	{it:An. gambiae KDR}	1	BB	4	26.2463	100	1	16	49	3
5	Outdoor	{it:An. gambiae KDR}	1	BB	4	30.4031	86.3124	1	6	38	4
5	Outdoor	{it:An. gambiae KDR}	1	BB	4	28.4599	85.9122	1	23	37	5
5	Indoor	{it:Ae. aegypti}	3	Control	1	26.1201	88.4773	1	56	96	1
5	Indoor	{it:Ae. aegypti}	3	Control	1	27.5837	91.2794	1	47	70	2
5	Indoor	{it:Ae. aegypti}	3	Control	1	26.2463	100	1	37	61	3
5	Indoor	{it:Ae. aegypti}	3	Control	1	28.2193	92.2314	1	64	65	4
5	Indoor	{it:Ae. aegypti}	3	Control	1	25.2473	94.348	1	29	65	5
5	Indoor	{it:Ae. aegypti}	2	BB	2	26.1201	88.4773	1	5	73	1
5	Indoor	{it:Ae. aegypti}	2	BB	2	27.5837	91.2794	1	1	57	2
5	Indoor	{it:Ae. aegypti}	2	BB	2	26.2463	100	1	20	60	3
5	Indoor	{it:Ae. aegypti}	2	BB	2	28.2193	92.2314	1	23	68	4
5	Indoor	{it:Ae. aegypti}	2	BB	2	25.2473	94.348	1	1	47	5
5	Outdoor	{it:Ae. aegypti}	4	Control	3	26.1201	88.4773	1	51	51	1
5	Outdoor	{it:Ae. aegypti}	4	Control	3	27.2654	93.694	1	34	46	2
5	Outdoor	{it:Ae. aegypti}	4	Control	3	26.2463	100	1	35	37	3
5	Outdoor	{it:Ae. aegypti}	4	Control	3	28.2193	92.2314	1	38	39	4
5	Outdoor	{it:Ae. aegypti}	4	Control	3	25.2473	94.348	1	26	30	5
5	Outdoor	{it:Ae. aegypti}	1	BB	4	26.1201	88.4773	1	22	32	1
5	Outdoor	{it:Ae. aegypti}	1	BB	4	27.2654	93.694	1	34	42	2
5	Outdoor	{it:Ae. aegypti}	1	BB	4	26.2463	100	1	22	37	3
5	Outdoor	{it:Ae. aegypti}	1	BB	4	28.2193	92.2314	1	36	38	4
5	Outdoor	{it:Ae. aegypti}	1	BB	4	25.2473	94.348	1	16	40	5
5	Indoor	{it:Cx. quinquefasciatus}	3	Control	1	27.8368	64.2104	1	50	71	1
5	Indoor	{it:Cx. quinquefasciatus}	3	Control	1	30.0622	73.645	1	40	80	2
5	Indoor	{it:Cx. quinquefasciatus}	3	Control	1	28.6973	90.3196	1	76	111	3
5	Indoor	{it:Cx. quinquefasciatus}	3	Control	1	30.4031	86.3124	1	52	72	4
5	Indoor	{it:Cx. quinquefasciatus}	3	Control	1	28.4599	85.9122	1	52	62	5
5	Indoor	{it:Cx. quinquefasciatus}	2	BB	2	27.8368	64.2104	1	0	87	1
5	Indoor	{it:Cx. quinquefasciatus}	2	BB	2	30.0622	73.645	1	6	34	2
5	Indoor	{it:Cx. quinquefasciatus}	2	BB	2	28.6973	90.3196	1	9	97	3
5	Indoor	{it:Cx. quinquefasciatus}	2	BB	2	30.4031	86.3124	1	14	83	4
5	Indoor	{it:Cx. quinquefasciatus}	2	BB	2	28.4599	85.9122	1	0	67	5
5	Outdoor	{it:Cx. quinquefasciatus}	4	Control	3	27.8368	64.2104	1	15	40	1
5	Outdoor	{it:Cx. quinquefasciatus}	4	Control	3	28.0133	82.764	1	47	57	2
5	Outdoor	{it:Cx. quinquefasciatus}	4	Control	3	26.2463	100	1	27	53	3
5	Outdoor	{it:Cx. quinquefasciatus}	4	Control	3	30.4031	86.3124	1	52	54	4
5	Outdoor	{it:Cx. quinquefasciatus}	4	Control	3	28.4599	85.9122	1	43	60	5
5	Outdoor	{it:Cx. quinquefasciatus}	1	BB	4	27.8368	64.2104	1	12	38	1
5	Outdoor	{it:Cx. quinquefasciatus}	1	BB	4	28.0133	82.764	1	43	60	2
5	Outdoor	{it:Cx. quinquefasciatus}	1	BB	4	26.2463	100	1	0	64	3
5	Outdoor	{it:Cx. quinquefasciatus}	1	BB	4	30.4031	86.3124	1	35	51	4
5	Outdoor	{it:Cx. quinquefasciatus}	1	BB	4	28.4599	85.9122	1	10	40	5
5	Indoor	{it:An. funestus}	3	Control	1	27.8368	64.2104	1	53	80	1
5	Indoor	{it:An. funestus}	3	Control	1	30.0622	73.645	1	24	71	2
5	Indoor	{it:An. funestus}	3	Control	1	28.6973	90.3196	1	79	106	3
5	Indoor	{it:An. funestus}	3	Control	1	30.4031	86.3124	1	38	59	4
5	Indoor	{it:An. funestus}	3	Control	1	28.4599	85.9122	1	36	51	5
5	Indoor	{it:An. funestus}	2	BB	2	27.8368	64.2104	1	3	53	1
5	Indoor	{it:An. funestus}	2	BB	2	30.0622	73.645	1	1	58	2
5	Indoor	{it:An. funestus}	2	BB	2	28.6973	90.3196	1	19	74	3
5	Indoor	{it:An. funestus}	2	BB	2	30.4031	86.3124	1	12	75	4
5	Indoor	{it:An. funestus}	2	BB	2	28.4599	85.9122	1	0	28	5
5	Outdoor	{it:An. funestus}	4	Control	3	27.8368	64.2104	1	27	39	1
5	Outdoor	{it:An. funestus}	4	Control	3	28.0133	82.764	1	33	37	2
5	Outdoor	{it:An. funestus}	4	Control	3	26.2463	100	1	44	51	3
5	Outdoor	{it:An. funestus}	4	Control	3	30.4031	86.3124	1	29	30	4
5	Outdoor	{it:An. funestus}	4	Control	3	28.4599	85.9122	1	31	31	5
5	Outdoor	{it:An. funestus}	1	BB	4	27.8368	64.2104	1	4	37	1
5	Outdoor	{it:An. funestus}	1	BB	4	28.0133	82.764	1	15	36	2
5	Outdoor	{it:An. funestus}	1	BB	4	26.2463	100	1	11	39	3
5	Outdoor	{it:An. funestus}	1	BB	4	30.4031	86.3124	1	10	23	4
5	Outdoor	{it:An. funestus}	1	BB	4	28.4599	85.9122	1	10	33	5
6	Indoor	{it:An. gambiae}	3	Control	2	28.3082	62.642	1	50	78	1
6	Indoor	{it:An. gambiae}	3	Control	2	28.0133	82.764	1	21	66	2
6	Indoor	{it:An. gambiae}	3	Control	2	28.6973	90.3196	1	28	53	3
6	Indoor	{it:An. gambiae}	3	Control	2	30.9621	82.27	1	48	54	4
6	Indoor	{it:An. gambiae}	3	Control	2	28.5012	75.411	1	49	58	5
6	Indoor	{it:An. gambiae}	2	BB	1	28.3082	62.642	1	0	25	1
6	Indoor	{it:An. gambiae}	2	BB	1	28.0133	82.764	1	0	34	2
6	Indoor	{it:An. gambiae}	2	BB	1	28.6973	90.3196	1	0	69	3
6	Indoor	{it:An. gambiae}	2	BB	1	30.9621	82.27	1	0	44	4
6	Indoor	{it:An. gambiae}	2	BB	1	28.5012	75.411	1	0	30	5
6	Outdoor	{it:An. gambiae}	4	Control	4	28.3082	62.642	1	47	59	1
6	Outdoor	{it:An. gambiae}	4	Control	4	28.0133	82.764	1	32	41	2
6	Outdoor	{it:An. gambiae}	4	Control	4	28.6973	90.3196	1	20	20	3
6	Outdoor	{it:An. gambiae}	4	Control	4	30.9621	82.27	1	40	41	4
6	Outdoor	{it:An. gambiae}	4	Control	4	28.5012	75.411	1	36	36	5
6	Outdoor	{it:An. gambiae}	1	BB	3	28.3082	62.642	1	8	23	1
6	Outdoor	{it:An. gambiae}	1	BB	3	28.0133	82.764	1	18	26	2
6	Outdoor	{it:An. gambiae}	1	BB	3	28.6973	90.3196	1	26	43	3
6	Outdoor	{it:An. gambiae}	1	BB	3	30.9621	82.27	1	5	22	4
6	Outdoor	{it:An. gambiae}	1	BB	3	28.5012	75.411	1	20	44	5
6	Indoor	{it:An. gambiae KDR}	3	Control	2	28.3082	62.642	1	62	98	1
6	Indoor	{it:An. gambiae KDR}	3	Control	2	28.0133	82.764	1	23	67	2
6	Indoor	{it:An. gambiae KDR}	3	Control	2	28.6973	90.3196	1	70	160	3
6	Indoor	{it:An. gambiae KDR}	3	Control	2	30.9621	82.27	1	52	64	4
6	Indoor	{it:An. gambiae KDR}	3	Control	2	28.5012	75.411	1	42	61	5
6	Indoor	{it:An. gambiae KDR}	2	BB	1	28.3082	62.642	1	1	58	1
6	Indoor	{it:An. gambiae KDR}	2	BB	1	28.0133	82.764	1	1	66	2
6	Indoor	{it:An. gambiae KDR}	2	BB	1	28.6973	90.3196	1	1	59	3
6	Indoor	{it:An. gambiae KDR}	2	BB	1	30.9621	82.27	1	0	56	4
6	Indoor	{it:An. gambiae KDR}	2	BB	1	28.5012	75.411	1	0	43	5
6	Outdoor	{it:An. gambiae KDR}	4	Control	4	28.3082	62.642	1	46	46	1
6	Outdoor	{it:An. gambiae KDR}	4	Control	4	28.0133	82.764	1	47	47	2
6	Outdoor	{it:An. gambiae KDR}	4	Control	4	28.6973	90.3196	1	60	62	3
6	Outdoor	{it:An. gambiae KDR}	4	Control	4	30.9621	82.27	1	47	47	4
6	Outdoor	{it:An. gambiae KDR}	4	Control	4	28.5012	75.411	1	29	30	5
6	Outdoor	{it:An. gambiae KDR}	1	BB	3	28.3082	62.642	1	12	30	1
6	Outdoor	{it:An. gambiae KDR}	1	BB	3	28.0133	82.764	1	4	42	2
6	Outdoor	{it:An. gambiae KDR}	1	BB	3	28.6973	90.3196	1	14	32	3
6	Outdoor	{it:An. gambiae KDR}	1	BB	3	30.9621	82.27	1	8	18	4
6	Outdoor	{it:An. gambiae KDR}	1	BB	3	28.5012	75.411	1	26	54	5
6	Indoor	{it:Ae. aegypti}	3	Control	2	24.4831	82.4628	1	63	95	1
6	Indoor	{it:Ae. aegypti}	3	Control	2	27.2654	93.694	1	19	76	2
6	Indoor	{it:Ae. aegypti}	3	Control	2	26.6196	100	1	40	56	3
6	Indoor	{it:Ae. aegypti}	3	Control	2	28.6437	97.0854	1	76	79	4
6	Indoor	{it:Ae. aegypti}	3	Control	2	25.7815	93.6058	1	49	72	5
6	Indoor	{it:Ae. aegypti}	2	BB	1	24.4831	82.4628	1	26	67	1
6	Indoor	{it:Ae. aegypti}	2	BB	1	27.2654	93.694	1	0	51	2
6	Indoor	{it:Ae. aegypti}	2	BB	1	26.6196	100	1	56	89	3
6	Indoor	{it:Ae. aegypti}	2	BB	1	28.6437	97.0854	1	5	41	4
6	Indoor	{it:Ae. aegypti}	2	BB	1	25.7815	93.6058	1	0	62	5
6	Outdoor	{it:Ae. aegypti}	4	Control	4	24.4831	82.4628	1	6	6	1
6	Outdoor	{it:Ae. aegypti}	4	Control	4	27.2654	93.694	1	30	55	2
6	Outdoor	{it:Ae. aegypti}	4	Control	4	26.6196	100	1	48	49	3
6	Outdoor	{it:Ae. aegypti}	4	Control	4	28.6437	97.0854	1	44	45	4
6	Outdoor	{it:Ae. aegypti}	4	Control	4	25.7815	93.6058	1	41	43	5
6	Outdoor	{it:Ae. aegypti}	1	BB	3	24.4831	82.4628	1	47	49	1
6	Outdoor	{it:Ae. aegypti}	1	BB	3	27.2654	93.694	1	25	40	2
6	Outdoor	{it:Ae. aegypti}	1	BB	3	26.6196	100	1	34	35	3
6	Outdoor	{it:Ae. aegypti}	1	BB	3	28.6437	97.0854	1	40	41	4
6	Outdoor	{it:Ae. aegypti}	1	BB	3	25.7815	93.6058	1	37	37	5
6	Indoor	{it:Cx. quinquefasciatus}	3	Control	2	28.3082	62.642	1	40	78	1
6	Indoor	{it:Cx. quinquefasciatus}	3	Control	2	28.0133	82.764	1	27	112	2
6	Indoor	{it:Cx. quinquefasciatus}	3	Control	2	28.6973	90.3196	1	30	109	3
6	Indoor	{it:Cx. quinquefasciatus}	3	Control	2	30.9621	82.27	1	37	58	4
6	Indoor	{it:Cx. quinquefasciatus}	3	Control	2	28.5012	75.411	1	25	53	5
6	Indoor	{it:Cx. quinquefasciatus}	2	BB	1	28.3082	62.642	1	7	77	1
6	Indoor	{it:Cx. quinquefasciatus}	2	BB	1	28.0133	82.764	1	3	35	2
6	Indoor	{it:Cx. quinquefasciatus}	2	BB	1	28.6973	90.3196	1	2	137	3
6	Indoor	{it:Cx. quinquefasciatus}	2	BB	1	30.9621	82.27	1	12	61	4
6	Indoor	{it:Cx. quinquefasciatus}	2	BB	1	28.5012	75.411	1	5	51	5
6	Outdoor	{it:Cx. quinquefasciatus}	4	Control	4	28.3082	62.642	1	38	43	1
6	Outdoor	{it:Cx. quinquefasciatus}	4	Control	4	28.0133	82.764	1	39	44	2
6	Outdoor	{it:Cx. quinquefasciatus}	4	Control	4	28.6973	90.3196	1	28	39	3
6	Outdoor	{it:Cx. quinquefasciatus}	4	Control	4	30.9621	82.27	1	43	48	4
6	Outdoor	{it:Cx. quinquefasciatus}	4	Control	4	28.5012	75.411	1	16	30	5
6	Outdoor	{it:Cx. quinquefasciatus}	1	BB	3	28.3082	62.642	1	11	51	1
6	Outdoor	{it:Cx. quinquefasciatus}	1	BB	3	28.0133	82.764	1	30	39	2
6	Outdoor	{it:Cx. quinquefasciatus}	1	BB	3	28.6973	90.3196	1	16	53	3
6	Outdoor	{it:Cx. quinquefasciatus}	1	BB	3	30.9621	82.27	1	21	31	4
6	Outdoor	{it:Cx. quinquefasciatus}	1	BB	3	28.5012	75.411	1	10	32	5
6	Indoor	{it:An. funestus}	3	Control	2	28.3082	62.642	1	30	85	1
6	Indoor	{it:An. funestus}	3	Control	2	28.0133	82.764	1	12	48	2
6	Indoor	{it:An. funestus}	3	Control	2	28.6973	90.3196	1	62	89	3
6	Indoor	{it:An. funestus}	3	Control	2	30.9621	82.27	1	58	68	4
6	Indoor	{it:An. funestus}	3	Control	2	28.5012	75.411	1	38	50	5
6	Indoor	{it:An. funestus}	2	BB	1	28.3082	62.642	1	0	68	1
6	Indoor	{it:An. funestus}	2	BB	1	28.0133	82.764	1	0	19	2
6	Indoor	{it:An. funestus}	2	BB	1	28.6973	90.3196	1	1	86	3
6	Indoor	{it:An. funestus}	2	BB	1	30.9621	82.27	1	1	66	4
6	Indoor	{it:An. funestus}	2	BB	1	28.5012	75.411	1	1	27	5
6	Outdoor	{it:An. funestus}	4	Control	4	28.3082	62.642	1	32	41	1
6	Outdoor	{it:An. funestus}	4	Control	4	28.0133	82.764	1	46	46	2
6	Outdoor	{it:An. funestus}	4	Control	4	28.6973	90.3196	1	45	45	3
6	Outdoor	{it:An. funestus}	4	Control	4	30.9621	82.27	1	56	56	4
6	Outdoor	{it:An. funestus}	4	Control	4	28.5012	75.411	1	42	42	5
6	Outdoor	{it:An. funestus}	1	BB	3	28.3082	62.642	1	20	53	1
6	Outdoor	{it:An. funestus}	1	BB	3	28.0133	82.764	1	24	28	2
6	Outdoor	{it:An. funestus}	1	BB	3	28.6973	90.3196	1	14	35	3
6	Outdoor	{it:An. funestus}	1	BB	3	30.9621	82.27	1	10	11	4
6	Outdoor	{it:An. funestus}	1	BB	3	28.5012	75.411	1	14	32	5
1	Indoor	{it:An. gambiae}	3	Control	1	28.0133	82.764	0	61	86	1
1	Indoor	{it:An. gambiae}	3	Control	1	29.7807	84.075	0	38	38	2
1	Indoor	{it:An. gambiae}	3	Control	1	27.8768	99.6996	0	5	75	3
1	Indoor	{it:An. gambiae}	3	Control	1	28.7714	97.6184	0	5	46	4
1	Indoor	{it:An. gambiae}	3	Control	1	28.3082	62.642	0	65	76	5
1	Indoor	{it:An. gambiae}	2	BB	2	28.0133	82.764	0	0	50	1
1	Indoor	{it:An. gambiae}	2	BB	2	29.7807	84.075	0	0	17	2
1	Indoor	{it:An. gambiae}	2	BB	2	27.8768	99.6996	0	18	78	3
1	Indoor	{it:An. gambiae}	2	BB	2	28.7714	97.6184	0	11	64	4
1	Indoor	{it:An. gambiae}	2	BB	2	28.3082	62.642	0	0	49	5
1	Outdoor	{it:An. gambiae}	4	Control	3	28.0133	82.764	0	24	39	1
1	Outdoor	{it:An. gambiae}	4	Control	3	28.6973	90.3196	0	4	9	2
1	Outdoor	{it:An. gambiae}	4	Control	3	27.8768	99.6996	0	7	43	3
1	Outdoor	{it:An. gambiae}	4	Control	3	28.7714	97.6184	0	7	30	4
1	Outdoor	{it:An. gambiae}	4	Control	3	28.3082	62.642	0	29	39	5
1	Outdoor	{it:An. gambiae}	1	BB	4	28.0133	82.764	0	2	28	1
1	Outdoor	{it:An. gambiae}	1	BB	4	28.6973	90.3196	0	0	21	2
1	Outdoor	{it:An. gambiae}	1	BB	4	27.8768	99.6996	0	18	42	3
1	Outdoor	{it:An. gambiae}	1	BB	4	28.7714	97.6184	0	10	35	4
1	Outdoor	{it:An. gambiae}	1	BB	4	28.3082	62.642	0	3	17	5
1	Indoor	{it:An. gambiae KDR}	3	Control	1	28.0133	82.764	0	69	80	1
1	Indoor	{it:An. gambiae KDR}	3	Control	1	29.7807	84.075	0	81	81	2
1	Indoor	{it:An. gambiae KDR}	3	Control	1	27.8768	99.6996	0	6	44	3
1	Indoor	{it:An. gambiae KDR}	3	Control	1	28.7714	97.6184	0	7	53	4
1	Indoor	{it:An. gambiae KDR}	3	Control	1	28.3082	62.642	0	69	97	5
1	Indoor	{it:An. gambiae KDR}	2	BB	2	28.0133	82.764	0	0	46	1
1	Indoor	{it:An. gambiae KDR}	2	BB	2	29.7807	84.075	0	1	41	2
1	Indoor	{it:An. gambiae KDR}	2	BB	2	27.8768	99.6996	0	22	72	3
1	Indoor	{it:An. gambiae KDR}	2	BB	2	28.7714	97.6184	0	9	73	4
1	Indoor	{it:An. gambiae KDR}	2	BB	2	28.3082	62.642	0	0	65	5
1	Outdoor	{it:An. gambiae KDR}	4	Control	3	28.0133	82.764	0	46	53	1
1	Outdoor	{it:An. gambiae KDR}	4	Control	3	28.6973	90.3196	0	43	61	2
1	Outdoor	{it:An. gambiae KDR}	4	Control	3	27.8768	99.6996	0	10	28	3
1	Outdoor	{it:An. gambiae KDR}	4	Control	3	28.7714	97.6184	0	2	38	4
1	Outdoor	{it:An. gambiae KDR}	4	Control	3	28.3082	62.642	0	46	51	5
1	Outdoor	{it:An. gambiae KDR}	1	BB	4	28.0133	82.764	0	7	38	1
1	Outdoor	{it:An. gambiae KDR}	1	BB	4	28.6973	90.3196	0	10	56	2
1	Outdoor	{it:An. gambiae KDR}	1	BB	4	27.8768	99.6996	0	25	33	3
1	Outdoor	{it:An. gambiae KDR}	1	BB	4	28.7714	97.6184	0	6	27	4
1	Outdoor	{it:An. gambiae KDR}	1	BB	4	28.3082	62.642	0	2	27	5
1	Indoor	{it:Ae. aegypti}	3	Control	1	27.2654	93.694	0	65	73	1
1	Indoor	{it:Ae. aegypti}	3	Control	1	27.1535	95.5962	0	89	98	2
1	Indoor	{it:Ae. aegypti}	3	Control	1	25.7484	100	0	78	96	3
1	Indoor	{it:Ae. aegypti}	3	Control	1	27.6085	100	0	67	67	4
1	Indoor	{it:Ae. aegypti}	3	Control	1	24.4831	82.4628	0	75	94	5
1	Indoor	{it:Ae. aegypti}	2	BB	2	27.2654	93.694	0	0	58	1
1	Indoor	{it:Ae. aegypti}	2	BB	2	27.1535	95.5962	0	9	69	2
1	Indoor	{it:Ae. aegypti}	2	BB	2	25.7484	100	0	18	53	3
1	Indoor	{it:Ae. aegypti}	2	BB	2	27.6085	100	0	8	96	4
1	Indoor	{it:Ae. aegypti}	2	BB	2	24.4831	82.4628	0	6	54	5
1	Outdoor	{it:Ae. aegypti}	4	Control	3	27.2654	93.694	0	30	38	1
1	Outdoor	{it:Ae. aegypti}	4	Control	3	26.6196	100	0	40	49	2
1	Outdoor	{it:Ae. aegypti}	4	Control	3	25.7484	100	0	32	35	3
1	Outdoor	{it:Ae. aegypti}	4	Control	3	27.6085	100	0	37	37	4
1	Outdoor	{it:Ae. aegypti}	4	Control	3	24.4831	82.4628	0	27	38	5
1	Outdoor	{it:Ae. aegypti}	1	BB	4	27.2654	93.694	0	33	49	1
1	Outdoor	{it:Ae. aegypti}	1	BB	4	26.6196	100	0	21	33	2
1	Outdoor	{it:Ae. aegypti}	1	BB	4	25.7484	100	0	32	45	3
1	Outdoor	{it:Ae. aegypti}	1	BB	4	27.6085	100	0	21	35	4
1	Outdoor	{it:Ae. aegypti}	1	BB	4	24.4831	82.4628	0	24	44	5
1	Indoor	{it:Cx. quinquefasciatus}	3	Control	1	28.0133	82.764	0	97	110	1
1	Indoor	{it:Cx. quinquefasciatus}	3	Control	1	29.7807	84.075	0	77	77	2
1	Indoor	{it:Cx. quinquefasciatus}	3	Control	1	27.8768	99.6996	0	89	128	3
1	Indoor	{it:Cx. quinquefasciatus}	3	Control	1	28.7714	97.6184	0	53	63	4
1	Indoor	{it:Cx. quinquefasciatus}	3	Control	1	28.3082	62.642	0	68	82	5
1	Indoor	{it:Cx. quinquefasciatus}	2	BB	2	28.0133	82.764	0	22	88	1
1	Indoor	{it:Cx. quinquefasciatus}	2	BB	2	29.7807	84.075	0	19	35	2
1	Indoor	{it:Cx. quinquefasciatus}	2	BB	2	27.8768	99.6996	0	34	109	3
1	Indoor	{it:Cx. quinquefasciatus}	2	BB	2	28.7714	97.6184	0	4	75	4
1	Indoor	{it:Cx. quinquefasciatus}	2	BB	2	28.3082	62.642	0	6	66	5
1	Outdoor	{it:Cx. quinquefasciatus}	4	Control	3	28.0133	82.764	0	57	71	1
1	Outdoor	{it:Cx. quinquefasciatus}	4	Control	3	28.6973	90.3196	0	28	42	2
1	Outdoor	{it:Cx. quinquefasciatus}	4	Control	3	27.8768	99.6996	0	39	60	3
1	Outdoor	{it:Cx. quinquefasciatus}	4	Control	3	28.7714	97.6184	0	27	33	4
1	Outdoor	{it:Cx. quinquefasciatus}	4	Control	3	28.3082	62.642	0	34	44	5
1	Outdoor	{it:Cx. quinquefasciatus}	1	BB	4	28.0133	82.764	0	69	87	1
1	Outdoor	{it:Cx. quinquefasciatus}	1	BB	4	28.6973	90.3196	0	4	45	2
1	Outdoor	{it:Cx. quinquefasciatus}	1	BB	4	27.8768	99.6996	0	24	51	3
1	Outdoor	{it:Cx. quinquefasciatus}	1	BB	4	28.7714	97.6184	0	20	41	4
1	Outdoor	{it:Cx. quinquefasciatus}	1	BB	4	28.3082	62.642	0	17	37	5
1	Indoor	{it:An. funestus}	3	Control	1	28.0133	82.764	0	62	70	1
1	Indoor	{it:An. funestus}	3	Control	1	29.7807	84.075	0	98	98	2
1	Indoor	{it:An. funestus}	3	Control	1	27.8768	99.6996	0	50	102	3
1	Indoor	{it:An. funestus}	3	Control	1	28.7714	97.6184	0	50	65	4
1	Indoor	{it:An. funestus}	3	Control	1	28.3082	62.642	0	72	84	5
1	Indoor	{it:An. funestus}	2	BB	2	28.0133	82.764	0	0	36	1
1	Indoor	{it:An. funestus}	2	BB	2	29.7807	84.075	0	0	45	2
1	Indoor	{it:An. funestus}	2	BB	2	27.8768	99.6996	0	21	37	3
1	Indoor	{it:An. funestus}	2	BB	2	28.7714	97.6184	0	8	50	4
1	Indoor	{it:An. funestus}	2	BB	2	28.3082	62.642	0	1	37	5
1	Outdoor	{it:An. funestus}	4	Control	3	28.0133	82.764	0	25	27	1
1	Outdoor	{it:An. funestus}	4	Control	3	28.6973	90.3196	0	32	40	2
1	Outdoor	{it:An. funestus}	4	Control	3	27.8768	99.6996	0	23	37	3
1	Outdoor	{it:An. funestus}	4	Control	3	28.7714	97.6184	0	27	39	4
1	Outdoor	{it:An. funestus}	4	Control	3	28.3082	62.642	0	31	38	5
1	Outdoor	{it:An. funestus}	1	BB	4	28.0133	82.764	0	7	19	1
1	Outdoor	{it:An. funestus}	1	BB	4	28.6973	90.3196	0	4	38	2
1	Outdoor	{it:An. funestus}	1	BB	4	27.8768	99.6996	0	27	43	3
1	Outdoor	{it:An. funestus}	1	BB	4	28.7714	97.6184	0	11	25	4
1	Outdoor	{it:An. funestus}	1	BB	4	28.3082	62.642	0	16	40	5
2	Indoor	{it:An. gambiae}	3	Control	2	28.7071	75.8762	0	26	43	1
2	Indoor	{it:An. gambiae}	3	Control	2	29.7807	84.075	0	23	49	2
2	Indoor	{it:An. gambiae}	3	Control	2	27.1726	100	0	64	80	3
2	Indoor	{it:An. gambiae}	3	Control	2	27.0946	0	0	5	40	4
2	Indoor	{it:An. gambiae}	3	Control	2	28.5382	90.0818	0	0	4	5
2	Indoor	{it:An. gambiae}	2	BB	1	28.7071	75.8762	0	2	60	1
2	Indoor	{it:An. gambiae}	2	BB	1	29.7807	84.075	0	4	45	2
2	Indoor	{it:An. gambiae}	2	BB	1	27.1726	100	0	0	85	3
2	Indoor	{it:An. gambiae}	2	BB	1	27.0946	0	0	2	45	4
2	Indoor	{it:An. gambiae}	2	BB	1	28.5382	90.0818	0	5	60	5
2	Outdoor	{it:An. gambiae}	4	Control	4	28.7071	75.8762	0	26	32	1
2	Outdoor	{it:An. gambiae}	4	Control	4	29.7807	84.075	0	22	37	2
2	Outdoor	{it:An. gambiae}	4	Control	4	27.1726	100	0	29	36	3
2	Outdoor	{it:An. gambiae}	4	Control	4	27.0946	0	0	1	31	4
2	Outdoor	{it:An. gambiae}	4	Control	4	28.5382	90.0818	0	21	37	5
2	Outdoor	{it:An. gambiae}	1	BB	3	28.7071	75.8762	0	21	32	1
2	Outdoor	{it:An. gambiae}	1	BB	3	29.7807	84.075	0	11	50	2
2	Outdoor	{it:An. gambiae}	1	BB	3	27.1726	100	0	10	26	3
2	Outdoor	{it:An. gambiae}	1	BB	3	27.0946	0	0	2	18	4
2	Outdoor	{it:An. gambiae}	1	BB	3	28.5382	90.0818	0	13	33	5
2	Indoor	{it:An. gambiae KDR}	3	Control	2	28.7071	75.8762	0	20	68	1
2	Indoor	{it:An. gambiae KDR}	3	Control	2	29.7807	84.075	0	16	83	2
2	Indoor	{it:An. gambiae KDR}	3	Control	2	27.1726	100	0	50	85	3
2	Indoor	{it:An. gambiae KDR}	3	Control	2	27.0946	0	0	8	82	4
2	Indoor	{it:An. gambiae KDR}	3	Control	2	28.5382	90.0818	0	13	96	5
2	Indoor	{it:An. gambiae KDR}	2	BB	1	28.7071	75.8762	0	6	65	1
2	Indoor	{it:An. gambiae KDR}	2	BB	1	29.7807	84.075	0	11	85	2
2	Indoor	{it:An. gambiae KDR}	2	BB	1	27.1726	100	0	0	82	3
2	Indoor	{it:An. gambiae KDR}	2	BB	1	27.0946	0	0	1	54	4
2	Indoor	{it:An. gambiae KDR}	2	BB	1	28.5382	90.0818	0	3	61	5
2	Outdoor	{it:An. gambiae KDR}	4	Control	4	28.7071	75.8762	0	2	26	1
2	Outdoor	{it:An. gambiae KDR}	4	Control	4	29.7807	84.075	0	35	48	2
2	Outdoor	{it:An. gambiae KDR}	4	Control	4	27.1726	100	0	42	53	3
2	Outdoor	{it:An. gambiae KDR}	4	Control	4	27.0946	0	0	5	33	4
2	Outdoor	{it:An. gambiae KDR}	4	Control	4	28.5382	90.0818	0	22	53	5
2	Outdoor	{it:An. gambiae KDR}	1	BB	3	28.7071	75.8762	0	31	43	1
2	Outdoor	{it:An. gambiae KDR}	1	BB	3	29.7807	84.075	0	1	43	2
2	Outdoor	{it:An. gambiae KDR}	1	BB	3	27.1726	100	0	5	61	3
2	Outdoor	{it:An. gambiae KDR}	1	BB	3	27.0946	0	0	4	30	4
2	Outdoor	{it:An. gambiae KDR}	1	BB	3	28.5382	90.0818	0	28	50	5
2	Indoor	{it:Ae. aegypti}	3	Control	2	26.5342	98.8686	0	92	102	1
2	Indoor	{it:Ae. aegypti}	3	Control	2	29.7807	84.075	0	48	62	2
2	Indoor	{it:Ae. aegypti}	3	Control	2	26.6425	100	0	72	77	3
2	Indoor	{it:Ae. aegypti}	3	Control	2	26.5196	0	0	70	78	4
2	Indoor	{it:Ae. aegypti}	3	Control	2	26.3468	96.8752	0	67	109	5
2	Indoor	{it:Ae. aegypti}	2	BB	1	26.5342	98.8686	0	10	62	1
2	Indoor	{it:Ae. aegypti}	2	BB	1	29.7807	84.075	0	16	81	2
2	Indoor	{it:Ae. aegypti}	2	BB	1	26.6425	100	0	11	76	3
2	Indoor	{it:Ae. aegypti}	2	BB	1	26.5196	0	0	13	75	4
2	Indoor	{it:Ae. aegypti}	2	BB	1	26.3468	96.8752	0	9	49	5
2	Outdoor	{it:Ae. aegypti}	4	Control	4	26.5342	98.8686	0	42	47	1
2	Outdoor	{it:Ae. aegypti}	4	Control	4	27.1535	95.5962	0	50	68	2
2	Outdoor	{it:Ae. aegypti}	4	Control	4	26.6425	100	0	30	41	3
2	Outdoor	{it:Ae. aegypti}	4	Control	4	26.5196	0	0	37	42	4
2	Outdoor	{it:Ae. aegypti}	4	Control	4	26.3468	96.8752	0	39	49	5
2	Outdoor	{it:Ae. aegypti}	1	BB	3	26.5342	98.8686	0	22	38	1
2	Outdoor	{it:Ae. aegypti}	1	BB	3	27.1535	95.5962	0	49	58	2
2	Outdoor	{it:Ae. aegypti}	1	BB	3	26.6425	100	0	31	39	3
2	Outdoor	{it:Ae. aegypti}	1	BB	3	26.5196	0	0	29	52	4
2	Outdoor	{it:Ae. aegypti}	1	BB	3	26.3468	96.8752	0	22	52	5
2	Indoor	{it:Cx. quinquefasciatus}	3	Control	2	28.7071	75.8762	0	68	81	1
2	Indoor	{it:Cx. quinquefasciatus}	3	Control	2	29.7807	84.075	0	73	96	2
2	Indoor	{it:Cx. quinquefasciatus}	3	Control	2	27.1726	100	0	72	82	3
2	Indoor	{it:Cx. quinquefasciatus}	3	Control	2	27.0946	0	0	98	104	4
2	Indoor	{it:Cx. quinquefasciatus}	3	Control	2	28.5382	90.0818	0	54	59	5
2	Indoor	{it:Cx. quinquefasciatus}	2	BB	1	28.7071	75.8762	0	3	68	1
2	Indoor	{it:Cx. quinquefasciatus}	2	BB	1	29.7807	84.075	0	8	96	2
2	Indoor	{it:Cx. quinquefasciatus}	2	BB	1	27.1726	100	0	9	83	3
2	Indoor	{it:Cx. quinquefasciatus}	2	BB	1	27.0946	0	0	62	84	4
2	Indoor	{it:Cx. quinquefasciatus}	2	BB	1	28.5382	90.0818	0	6	67	5
2	Outdoor	{it:Cx. quinquefasciatus}	4	Control	4	28.7071	75.8762	0	51	62	1
2	Outdoor	{it:Cx. quinquefasciatus}	4	Control	4	29.7807	84.075	0	28	50	2
2	Outdoor	{it:Cx. quinquefasciatus}	4	Control	4	27.1726	100	0	25	48	3
2	Outdoor	{it:Cx. quinquefasciatus}	4	Control	4	27.0946	0	0	36	39	4
2	Outdoor	{it:Cx. quinquefasciatus}	4	Control	4	28.5382	90.0818	0	18	41	5
2	Outdoor	{it:Cx. quinquefasciatus}	1	BB	3	28.7071	75.8762	0	35	60	1
2	Outdoor	{it:Cx. quinquefasciatus}	1	BB	3	29.7807	84.075	0	29	75	2
2	Outdoor	{it:Cx. quinquefasciatus}	1	BB	3	27.1726	100	0	22	45	3
2	Outdoor	{it:Cx. quinquefasciatus}	1	BB	3	27.0946	0	0	32	47	4
2	Outdoor	{it:Cx. quinquefasciatus}	1	BB	3	28.5382	90.0818	0	10	34	5
2	Indoor	{it:An. funestus}	3	Control	2	28.7071	75.8762	0	39	64	1
2	Indoor	{it:An. funestus}	3	Control	2	29.7807	84.075	0	65	84	2
2	Indoor	{it:An. funestus}	3	Control	2	27.1726	100	0	62	72	3
2	Indoor	{it:An. funestus}	3	Control	2	27.0946	0	0	39	79	4
2	Indoor	{it:An. funestus}	3	Control	2	28.5382	90.0818	0	42	50	5
2	Indoor	{it:An. funestus}	2	BB	1	28.7071	75.8762	0	3	52	1
2	Indoor	{it:An. funestus}	2	BB	1	29.7807	84.075	0	14	54	2
2	Indoor	{it:An. funestus}	2	BB	1	27.1726	100	0	0	61	3
2	Indoor	{it:An. funestus}	2	BB	1	27.0946	0	0	0	42	4
2	Indoor	{it:An. funestus}	2	BB	1	28.5382	90.0818	0	6	68	5
2	Outdoor	{it:An. funestus}	4	Control	4	28.7071	75.8762	0	30	38	1
2	Outdoor	{it:An. funestus}	4	Control	4	29.7807	84.075	0	43	58	2
2	Outdoor	{it:An. funestus}	4	Control	4	27.1726	100	0	36	40	3
2	Outdoor	{it:An. funestus}	4	Control	4	27.0946	0	0	29	41	4
2	Outdoor	{it:An. funestus}	4	Control	4	28.5382	90.0818	0	12	27	5
2	Outdoor	{it:An. funestus}	1	BB	3	28.7071	75.8762	0	21	42	1
2	Outdoor	{it:An. funestus}	1	BB	3	29.7807	84.075	0	33	68	2
2	Outdoor	{it:An. funestus}	1	BB	3	27.1726	100	0	19	35	3
2	Outdoor	{it:An. funestus}	1	BB	3	27.0946	0	0	6	37	4
2	Outdoor	{it:An. funestus}	1	BB	3	28.5382	90.0818	0	20	46	5
3	Indoor	{it:An. gambiae}	3	Control	1	28.1825	75.298	0	48	68	1
3	Indoor	{it:An. gambiae}	3	Control	2	29.5928	85.9742	0	23	49	2
3	Indoor	{it:An. gambiae}	3	Control	1	27.153	99.879	0	15	76	3
3	Indoor	{it:An. gambiae}	3	Control	1	27.7626	100	0	12	74	4
3	Indoor	{it:An. gambiae}	3	Control	1	28.4194	84.892	0	52	60	5
3	Indoor	{it:An. gambiae}	2	BB	2	28.1825	75.298	0	0	51	1
3	Indoor	{it:An. gambiae}	2	BB	1	29.5928	85.9742	0	4	45	2
3	Indoor	{it:An. gambiae}	2	BB	2	27.153	99.879	0	16	38	3
3	Indoor	{it:An. gambiae}	2	BB	2	27.7626	100	0	12	97	4
3	Indoor	{it:An. gambiae}	2	BB	2	28.4194	84.892	0	0	31	5
3	Outdoor	{it:An. gambiae}	4	Control	3	28.1825	75.298	0	40	55	1
3	Outdoor	{it:An. gambiae}	4	Control	3	29.8738	72.1283	0	15	25	2
3	Outdoor	{it:An. gambiae}	4	Control	3	27.153	99.879	0	8	27	3
3	Outdoor	{it:An. gambiae}	4	Control	3	27.7626	100	0	6	29	4
3	Outdoor	{it:An. gambiae}	4	Control	3	28.4194	84.892	0	40	43	5
3	Outdoor	{it:An. gambiae}	1	BB	4	28.1825	75.298	0	11	31	1
3	Outdoor	{it:An. gambiae}	1	BB	4	29.8738	72.1283	0	7	37	2
3	Outdoor	{it:An. gambiae}	1	BB	4	27.153	99.879	0	5	40	3
3	Outdoor	{it:An. gambiae}	1	BB	4	27.7626	100	0	3	33	4
3	Outdoor	{it:An. gambiae}	1	BB	4	28.4194	84.892	0	11	19	5
3	Indoor	{it:An. gambiae KDR}	3	Control	1	28.1825	75.298	0	62	87	1
3	Indoor	{it:An. gambiae KDR}	3	Control	2	29.5928	85.9742	0	16	83	2
3	Indoor	{it:An. gambiae KDR}	3	Control	1	27.153	99.879	0	13	106	3
3	Indoor	{it:An. gambiae KDR}	3	Control	1	27.7626	100	0	5	85	4
3	Indoor	{it:An. gambiae KDR}	3	Control	1	28.4194	84.892	0	62	86	5
3	Indoor	{it:An. gambiae KDR}	2	BB	2	28.1825	75.298	0	0	43	1
3	Indoor	{it:An. gambiae KDR}	2	BB	1	29.5928	85.9742	0	11	85	2
3	Indoor	{it:An. gambiae KDR}	2	BB	2	27.153	99.879	0	24	46	3
3	Indoor	{it:An. gambiae KDR}	2	BB	2	27.7626	100	0	10	96	4
3	Indoor	{it:An. gambiae KDR}	2	BB	2	28.4194	84.892	0	0	20	5
3	Outdoor	{it:An. gambiae KDR}	4	Control	3	28.1825	75.298	0	35	46	1
3	Outdoor	{it:An. gambiae KDR}	4	Control	3	29.8738	72.1283	0	7	39	2
3	Outdoor	{it:An. gambiae KDR}	4	Control	3	27.153	99.879	0	4	50	3
3	Outdoor	{it:An. gambiae KDR}	4	Control	3	27.7626	100	0	2	34	4
3	Outdoor	{it:An. gambiae KDR}	4	Control	3	28.4194	84.892	0	35	46	5
3	Outdoor	{it:An. gambiae KDR}	1	BB	4	28.1825	75.298	0	14	35	1
3	Outdoor	{it:An. gambiae KDR}	1	BB	4	29.8738	72.1283	0	18	54	2
3	Outdoor	{it:An. gambiae KDR}	1	BB	4	27.153	99.879	0	28	48	3
3	Outdoor	{it:An. gambiae KDR}	1	BB	4	27.7626	100	0	0	38	4
3	Outdoor	{it:An. gambiae KDR}	1	BB	4	28.4194	84.892	0	17	36	5
3	Indoor	{it:Ae. aegypti}	3	Control	1	26.1278	96.3688	0	63	84	1
3	Indoor	{it:Ae. aegypti}	3	Control	2	27.0235	88.5292	0	48	62	2
3	Indoor	{it:Ae. aegypti}	3	Control	1	26.3193	100	0	54	83	3
3	Indoor	{it:Ae. aegypti}	3	Control	1	26.6316	0	0	35	69	4
3	Indoor	{it:Ae. aegypti}	3	Control	1	26.6235	99.2562	0	77	91	5
3	Indoor	{it:Ae. aegypti}	2	BB	2	26.1278	96.3688	0	0	69	1
3	Indoor	{it:Ae. aegypti}	2	BB	1	27.0235	88.5292	0	16	81	2
3	Indoor	{it:Ae. aegypti}	2	BB	2	26.3193	100	0	22	67	3
3	Indoor	{it:Ae. aegypti}	2	BB	2	26.6316	0	0	8	77	4
3	Indoor	{it:Ae. aegypti}	2	BB	2	26.6235	99.2562	0	1	58	5
3	Outdoor	{it:Ae. aegypti}	4	Control	3	26.1278	96.3688	0	36	47	1
3	Outdoor	{it:Ae. aegypti}	4	Control	3	27.65	96.2502	0	22	26	2
3	Outdoor	{it:Ae. aegypti}	4	Control	3	26.3193	100	0	35	43	3
3	Outdoor	{it:Ae. aegypti}	4	Control	3	26.6316	0	0	22	35	4
3	Outdoor	{it:Ae. aegypti}	4	Control	3	26.6235	99.2562	0	42	52	5
3	Outdoor	{it:Ae. aegypti}	1	BB	4	26.1278	96.3688	0	39	42	1
3	Outdoor	{it:Ae. aegypti}	1	BB	4	27.65	96.2502	0	15	40	2
3	Outdoor	{it:Ae. aegypti}	1	BB	4	26.3193	100	0	25	43	3
3	Outdoor	{it:Ae. aegypti}	1	BB	4	26.6316	0	0	18	31	4
3	Outdoor	{it:Ae. aegypti}	1	BB	4	26.6235	99.2562	0	27	48	5
3	Indoor	{it:Cx. quinquefasciatus}	3	Control	1	28.1825	75.298	0	76	104	1
3	Indoor	{it:Cx. quinquefasciatus}	3	Control	2	29.5928	85.9742	0	73	96	2
3	Indoor	{it:Cx. quinquefasciatus}	3	Control	1	27.153	99.879	0	71	83	3
3	Indoor	{it:Cx. quinquefasciatus}	3	Control	1	27.7626	100	0	66	85	4
3	Indoor	{it:Cx. quinquefasciatus}	3	Control	1	28.4194	84.892	0	51	58	5
3	Indoor	{it:Cx. quinquefasciatus}	2	BB	2	28.1825	75.298	0	29	84	1
3	Indoor	{it:Cx. quinquefasciatus}	2	BB	1	29.5928	85.9742	0	8	96	2
3	Indoor	{it:Cx. quinquefasciatus}	2	BB	2	27.153	99.879	0	34	53	3
3	Indoor	{it:Cx. quinquefasciatus}	2	BB	2	27.7626	100	0	7	83	4
3	Indoor	{it:Cx. quinquefasciatus}	2	BB	2	28.4194	84.892	0	23	45	5
3	Outdoor	{it:Cx. quinquefasciatus}	4	Control	3	28.1825	75.298	0	30	40	1
3	Outdoor	{it:Cx. quinquefasciatus}	4	Control	3	29.8738	72.1283	0	48	58	2
3	Outdoor	{it:Cx. quinquefasciatus}	4	Control	3	27.153	99.879	0	37	40	3
3	Outdoor	{it:Cx. quinquefasciatus}	4	Control	3	27.7626	100	0	28	38	4
3	Outdoor	{it:Cx. quinquefasciatus}	4	Control	3	28.4194	84.892	0	24	34	5
3	Outdoor	{it:Cx. quinquefasciatus}	1	BB	4	28.1825	75.298	0	40	55	1
3	Outdoor	{it:Cx. quinquefasciatus}	1	BB	4	29.8738	72.1283	0	13	80	2
3	Outdoor	{it:Cx. quinquefasciatus}	1	BB	4	27.153	99.879	0	8	36	3
3	Outdoor	{it:Cx. quinquefasciatus}	1	BB	4	27.7626	100	0	26	50	4
3	Outdoor	{it:Cx. quinquefasciatus}	1	BB	4	28.4194	84.892	0	14	33	5
3	Indoor	{it:An. funestus}	3	Control	1	28.1825	75.298	0	71	92	1
3	Indoor	{it:An. funestus}	3	Control	2	29.5928	85.9742	0	65	84	2
3	Indoor	{it:An. funestus}	3	Control	1	27.153	99.879	0	70	105	3
3	Indoor	{it:An. funestus}	3	Control	1	27.7626	100	0	37	55	4
3	Indoor	{it:An. funestus}	3	Control	1	28.4194	84.892	0	55	60	5
3	Indoor	{it:An. funestus}	2	BB	2	28.1825	75.298	0	0	52	1
3	Indoor	{it:An. funestus}	2	BB	1	29.5928	85.9742	0	14	54	2
3	Indoor	{it:An. funestus}	2	BB	2	27.153	99.879	0	16	42	3
3	Indoor	{it:An. funestus}	2	BB	2	27.7626	100	0	25	78	4
3	Indoor	{it:An. funestus}	2	BB	2	28.4194	84.892	0	0	45	5
3	Outdoor	{it:An. funestus}	4	Control	3	28.1825	75.298	0	31	40	1
3	Outdoor	{it:An. funestus}	4	Control	3	29.8738	72.1283	0	29	34	2
3	Outdoor	{it:An. funestus}	4	Control	3	27.153	99.879	0	31	43	3
3	Outdoor	{it:An. funestus}	4	Control	3	27.7626	100	0	9	27	4
3	Outdoor	{it:An. funestus}	4	Control	3	28.4194	84.892	0	36	42	5
3	Outdoor	{it:An. funestus}	1	BB	4	28.1825	75.298	0	21	40	1
3	Outdoor	{it:An. funestus}	1	BB	4	29.8738	72.1283	0	15	42	2
3	Outdoor	{it:An. funestus}	1	BB	4	27.153	99.879	0	16	37	3
3	Outdoor	{it:An. funestus}	1	BB	4	27.7626	100	0	4	15	4
3	Outdoor	{it:An. funestus}	1	BB	4	28.4194	84.892	0	20	36	5
4	Indoor	{it:An. gambiae}	3	Control	2	28.4367	72.1068	0	45	57	1
4	Indoor	{it:An. gambiae}	3	Control	2	29.5928	85.9742	0	38	61	2
4	Indoor	{it:An. gambiae}	3	Control	2	26.5013	100	0	21	79	3
4	Indoor	{it:An. gambiae}	3	Control	2	30.0282	79.515	0	6	19	4
4	Indoor	{it:An. gambiae}	3	Control	2	28.3019	87.8816	0	4	24	5
4	Indoor	{it:An. gambiae}	2	BB	1	28.4367	72.1068	0	2	92	1
4	Indoor	{it:An. gambiae}	2	BB	1	29.5928	85.9742	0	0	65	2
4	Indoor	{it:An. gambiae}	2	BB	1	26.5013	100	0	7	79	3
4	Indoor	{it:An. gambiae}	2	BB	1	30.0282	79.515	0	1	45	4
4	Indoor	{it:An. gambiae}	2	BB	1	28.3019	87.8816	0	4	48	5
4	Outdoor	{it:An. gambiae}	4	Control	4	28.4367	72.1068	0	31	47	1
4	Outdoor	{it:An. gambiae}	4	Control	4	29.9374	75.8704	0	7	22	2
4	Outdoor	{it:An. gambiae}	4	Control	4	26.5013	100	0	46	92	3
4	Outdoor	{it:An. gambiae}	4	Control	4	30.0282	79.515	0	9	23	4
4	Outdoor	{it:An. gambiae}	4	Control	4	28.3019	87.8816	0	22	28	5
4	Outdoor	{it:An. gambiae}	1	BB	3	28.4367	72.1068	0	15	34	1
4	Outdoor	{it:An. gambiae}	1	BB	3	29.9374	75.8704	0	16	35	2
4	Outdoor	{it:An. gambiae}	1	BB	3	26.5013	100	0	11	39	3
4	Outdoor	{it:An. gambiae}	1	BB	3	30.0282	79.515	0	12	25	4
4	Outdoor	{it:An. gambiae}	1	BB	3	28.3019	87.8816	0	25	37	5
4	Indoor	{it:An. gambiae KDR}	3	Control	2	28.4367	72.1068	0	43	95	1
4	Indoor	{it:An. gambiae KDR}	3	Control	2	29.5928	85.9742	0	63	86	2
4	Indoor	{it:An. gambiae KDR}	3	Control	2	26.5013	100	0	14	75	3
4	Indoor	{it:An. gambiae KDR}	3	Control	2	30.0282	79.515	0	18	50	4
4	Indoor	{it:An. gambiae KDR}	3	Control	2	28.3019	87.8816	0	7	70	5
4	Indoor	{it:An. gambiae KDR}	2	BB	1	28.4367	72.1068	0	9	69	1
4	Indoor	{it:An. gambiae KDR}	2	BB	1	29.5928	85.9742	0	1	45	2
4	Indoor	{it:An. gambiae KDR}	2	BB	1	26.5013	100	0	6	84	3
4	Indoor	{it:An. gambiae KDR}	2	BB	1	30.0282	79.515	0	0	55	4
4	Indoor	{it:An. gambiae KDR}	2	BB	1	28.3019	87.8816	0	11	45	5
4	Outdoor	{it:An. gambiae KDR}	4	Control	4	28.4367	72.1068	0	40	48	1
4	Outdoor	{it:An. gambiae KDR}	4	Control	4	29.9374	75.8704	0	33	46	2
4	Outdoor	{it:An. gambiae KDR}	4	Control	4	26.5013	100	0	40	80	3
4	Outdoor	{it:An. gambiae KDR}	4	Control	4	30.0282	79.515	0	2	23	4
4	Outdoor	{it:An. gambiae KDR}	4	Control	4	28.3019	87.8816	0	24	36	5
4	Outdoor	{it:An. gambiae KDR}	1	BB	3	28.4367	72.1068	0	21	43	1
4	Outdoor	{it:An. gambiae KDR}	1	BB	3	29.9374	75.8704	0	12	57	2
4	Outdoor	{it:An. gambiae KDR}	1	BB	3	26.5013	100	0	3	43	3
4	Outdoor	{it:An. gambiae KDR}	1	BB	3	30.0282	79.515	0	5	35	4
4	Outdoor	{it:An. gambiae KDR}	1	BB	3	28.3019	87.8816	0	24	41	5
4	Indoor	{it:Ae. aegypti}	3	Control	2	25.9437	96.7266	0	63	83	1
4	Indoor	{it:Ae. aegypti}	3	Control	2	27.0235	88.5292	0	84	92	2
4	Indoor	{it:Ae. aegypti}	3	Control	2	26.3125	99.85	0	57	82	3
4	Indoor	{it:Ae. aegypti}	3	Control	2	27.4997	93.4056	0	64	72	4
4	Indoor	{it:Ae. aegypti}	3	Control	2	26.3712	95.8342	0	28	80	5
4	Indoor	{it:Ae. aegypti}	2	BB	1	25.9437	96.7266	0	10	92	1
4	Indoor	{it:Ae. aegypti}	2	BB	1	27.0235	88.5292	0	5	65	2
4	Indoor	{it:Ae. aegypti}	2	BB	1	26.3125	99.85	0	3	43	3
4	Indoor	{it:Ae. aegypti}	2	BB	1	27.4997	93.4056	0	16	58	4
4	Indoor	{it:Ae. aegypti}	2	BB	1	26.3712	95.8342	0	7	63	5
4	Outdoor	{it:Ae. aegypti}	4	Control	4	25.9437	96.7266	0	54	58	1
4	Outdoor	{it:Ae. aegypti}	4	Control	4	27.5541	94.8236	0	30	39	2
4	Outdoor	{it:Ae. aegypti}	4	Control	4	26.3125	99.85	0	37	44	3
4	Outdoor	{it:Ae. aegypti}	4	Control	4	27.4997	93.4056	0	27	42	4
4	Outdoor	{it:Ae. aegypti}	4	Control	4	26.3712	95.8342	0	40	51	5
4	Outdoor	{it:Ae. aegypti}	1	BB	3	25.9437	96.7266	0	29	48	1
4	Outdoor	{it:Ae. aegypti}	1	BB	3	27.5541	94.8236	0	28	32	2
4	Outdoor	{it:Ae. aegypti}	1	BB	3	26.3125	99.85	0	28	28	3
4	Outdoor	{it:Ae. aegypti}	1	BB	3	27.4997	93.4056	0	29	39	4
4	Outdoor	{it:Ae. aegypti}	1	BB	3	26.3712	95.8342	0	24	45	5
4	Indoor	{it:Cx. quinquefasciatus}	3	Control	2	28.4367	72.1068	0	68	86	1
4	Indoor	{it:Cx. quinquefasciatus}	3	Control	2	29.5928	85.9742	0	65	91	2
4	Indoor	{it:Cx. quinquefasciatus}	3	Control	2	26.5013	100	0	7	70	3
4	Indoor	{it:Cx. quinquefasciatus}	3	Control	2	30.0282	79.515	0	56	62	4
4	Indoor	{it:Cx. quinquefasciatus}	3	Control	2	28.3019	87.8816	0	72	78	5
4	Indoor	{it:Cx. quinquefasciatus}	2	BB	1	28.4367	72.1068	0	6	76	1
4	Indoor	{it:Cx. quinquefasciatus}	2	BB	1	29.5928	85.9742	0	14	73	2
4	Indoor	{it:Cx. quinquefasciatus}	2	BB	1	26.5013	100	0	18	61	3
4	Indoor	{it:Cx. quinquefasciatus}	2	BB	1	30.0282	79.515	0	20	62	4
4	Indoor	{it:Cx. quinquefasciatus}	2	BB	1	28.3019	87.8816	0	4	37	5
4	Outdoor	{it:Cx. quinquefasciatus}	4	Control	4	28.4367	72.1068	0	35	45	1
4	Outdoor	{it:Cx. quinquefasciatus}	4	Control	4	29.9374	75.8704	0	36	59	2
4	Outdoor	{it:Cx. quinquefasciatus}	4	Control	4	26.5013	100	0	18	36	3
4	Outdoor	{it:Cx. quinquefasciatus}	4	Control	4	30.0282	79.515	0	30	35	4
4	Outdoor	{it:Cx. quinquefasciatus}	4	Control	4	28.3019	87.8816	0	36	59	5
4	Outdoor	{it:Cx. quinquefasciatus}	1	BB	3	28.4367	72.1068	0	24	50	1
4	Outdoor	{it:Cx. quinquefasciatus}	1	BB	3	29.9374	75.8704	0	6	48	2
4	Outdoor	{it:Cx. quinquefasciatus}	1	BB	3	26.5013	100	0	21	38	3
4	Outdoor	{it:Cx. quinquefasciatus}	1	BB	3	30.0282	79.515	0	24	40	4
4	Outdoor	{it:Cx. quinquefasciatus}	1	BB	3	28.3019	87.8816	0	26	52	5
4	Indoor	{it:An. funestus}	3	Control	2	28.4367	72.1068	0	56	73	1
4	Indoor	{it:An. funestus}	3	Control	2	29.5928	85.9742	0	44	71	2
4	Indoor	{it:An. funestus}	3	Control	2	26.5013	100	0	8	50	3
4	Indoor	{it:An. funestus}	3	Control	2	30.0282	79.515	0	64	76	4
4	Indoor	{it:An. funestus}	3	Control	2	28.3019	87.8816	0	63	73	5
4	Indoor	{it:An. funestus}	2	BB	1	28.4367	72.1068	0	4	79	1
4	Indoor	{it:An. funestus}	2	BB	1	29.5928	85.9742	0	0	55	2
4	Indoor	{it:An. funestus}	2	BB	1	26.5013	100	0	9	28	3
4	Indoor	{it:An. funestus}	2	BB	1	30.0282	79.515	0	3	66	4
4	Indoor	{it:An. funestus}	2	BB	1	28.3019	87.8816	0	4	52	5
4	Outdoor	{it:An. funestus}	4	Control	4	28.4367	72.1068	0	29	39	1
4	Outdoor	{it:An. funestus}	4	Control	4	29.9374	75.8704	0	26	36	2
4	Outdoor	{it:An. funestus}	4	Control	4	26.5013	100	0	41	82	3
4	Outdoor	{it:An. funestus}	4	Control	4	30.0282	79.515	0	30	37	4
4	Outdoor	{it:An. funestus}	4	Control	4	28.3019	87.8816	0	15	25	5
4	Outdoor	{it:An. funestus}	1	BB	3	28.4367	72.1068	0	16	36	1
4	Outdoor	{it:An. funestus}	1	BB	3	29.9374	75.8704	0	18	51	2
4	Outdoor	{it:An. funestus}	1	BB	3	26.5013	100	0	10	23	3
4	Outdoor	{it:An. funestus}	1	BB	3	30.0282	79.515	0	28	34	4
4	Outdoor	{it:An. funestus}	1	BB	3	28.3019	87.8816	0	21	30	5
5	Indoor	{it:An. gambiae}	3	Control	1	28.4151	75.183	0	70	79	1
5	Indoor	{it:An. gambiae}	3	Control	1	29.9374	75.8704	0	16	40	2
5	Indoor	{it:An. gambiae}	3	Control	1	26.2463	100	0	1	51	3
5	Indoor	{it:An. gambiae}	3	Control	1	30.4031	86.3124	0	4	36	4
5	Indoor	{it:An. gambiae}	3	Control	1	28.3243	79.401	0	76	83	5
5	Indoor	{it:An. gambiae}	2	BB	2	28.4151	75.183	0	0	17	1
5	Indoor	{it:An. gambiae}	2	BB	2	29.9374	75.8704	0	5	66	2
5	Indoor	{it:An. gambiae}	2	BB	2	26.2463	100	0	8	76	3
5	Indoor	{it:An. gambiae}	2	BB	2	30.4031	86.3124	0	11	32	4
5	Indoor	{it:An. gambiae}	2	BB	2	28.3243	79.401	0	0	37	5
5	Outdoor	{it:An. gambiae}	4	Control	3	28.4151	75.183	0	24	31	1
5	Outdoor	{it:An. gambiae}	4	Control	3	30.0622	73.645	0	16	26	2
5	Outdoor	{it:An. gambiae}	4	Control	3	26.2463	100	0	1	21	3
5	Outdoor	{it:An. gambiae}	4	Control	3	30.4031	86.3124	0	7	21	4
5	Outdoor	{it:An. gambiae}	4	Control	3	28.3243	79.401	0	32	40	5
5	Outdoor	{it:An. gambiae}	1	BB	4	28.4151	75.183	0	10	19	1
5	Outdoor	{it:An. gambiae}	1	BB	4	30.0622	73.645	0	22	36	2
5	Outdoor	{it:An. gambiae}	1	BB	4	26.2463	100	0	14	73	3
5	Outdoor	{it:An. gambiae}	1	BB	4	30.4031	86.3124	0	6	18	4
5	Outdoor	{it:An. gambiae}	1	BB	4	28.3243	79.401	0	14	31	5
5	Indoor	{it:An. gambiae KDR}	3	Control	1	28.4151	75.183	0	72	83	1
5	Indoor	{it:An. gambiae KDR}	3	Control	1	29.9374	75.8704	0	13	43	2
5	Indoor	{it:An. gambiae KDR}	3	Control	1	26.2463	100	0	3	70	3
5	Indoor	{it:An. gambiae KDR}	3	Control	1	30.4031	86.3124	0	3	91	4
5	Indoor	{it:An. gambiae KDR}	3	Control	1	28.3243	79.401	0	68	89	5
5	Indoor	{it:An. gambiae KDR}	2	BB	2	28.4151	75.183	0	0	33	1
5	Indoor	{it:An. gambiae KDR}	2	BB	2	29.9374	75.8704	0	3	59	2
5	Indoor	{it:An. gambiae KDR}	2	BB	2	26.2463	100	0	14	76	3
5	Indoor	{it:An. gambiae KDR}	2	BB	2	30.4031	86.3124	0	17	64	4
5	Indoor	{it:An. gambiae KDR}	2	BB	2	28.3243	79.401	0	1	61	5
5	Outdoor	{it:An. gambiae KDR}	4	Control	3	28.4151	75.183	0	45	51	1
5	Outdoor	{it:An. gambiae KDR}	4	Control	3	30.0622	73.645	0	10	30	2
5	Outdoor	{it:An. gambiae KDR}	4	Control	3	26.2463	100	0	4	38	3
5	Outdoor	{it:An. gambiae KDR}	4	Control	3	30.4031	86.3124	0	6	44	4
5	Outdoor	{it:An. gambiae KDR}	4	Control	3	28.3243	79.401	0	37	46	5
5	Outdoor	{it:An. gambiae KDR}	1	BB	4	28.4151	75.183	0	6	42	1
5	Outdoor	{it:An. gambiae KDR}	1	BB	4	30.0622	73.645	0	27	49	2
5	Outdoor	{it:An. gambiae KDR}	1	BB	4	26.2463	100	0	21	82	3
5	Outdoor	{it:An. gambiae KDR}	1	BB	4	30.4031	86.3124	0	1	37	4
5	Outdoor	{it:An. gambiae KDR}	1	BB	4	28.3243	79.401	0	13	49	5
5	Indoor	{it:Ae. aegypti}	3	Control	1	26.0737	93.0998	0	82	103	1
5	Indoor	{it:Ae. aegypti}	3	Control	1	27.5541	94.8236	0	74	98	2
5	Indoor	{it:Ae. aegypti}	3	Control	1	26.2463	100	0	48	72	3
5	Indoor	{it:Ae. aegypti}	3	Control	1	28.2193	92.2314	0	46	72	4
5	Indoor	{it:Ae. aegypti}	3	Control	1	26.6265	96.132	0	81	93	5
5	Indoor	{it:Ae. aegypti}	2	BB	2	26.0737	93.0998	0	1	58	1
5	Indoor	{it:Ae. aegypti}	2	BB	2	27.5541	94.8236	0	7	37	2
5	Indoor	{it:Ae. aegypti}	2	BB	2	26.2463	100	0	24	52	3
5	Indoor	{it:Ae. aegypti}	2	BB	2	28.2193	92.2314	0	46	64	4
5	Indoor	{it:Ae. aegypti}	2	BB	2	26.6265	96.132	0	13	73	5
5	Outdoor	{it:Ae. aegypti}	4	Control	3	26.0737	93.0998	0	36	43	1
5	Outdoor	{it:Ae. aegypti}	4	Control	3	27.5837	91.2794	0	32	44	2
5	Outdoor	{it:Ae. aegypti}	4	Control	3	26.2463	100	0	31	37	3
5	Outdoor	{it:Ae. aegypti}	4	Control	3	28.2193	92.2314	0	30	43	4
5	Outdoor	{it:Ae. aegypti}	4	Control	3	26.6265	96.132	0	40	48	5
5	Outdoor	{it:Ae. aegypti}	1	BB	4	26.0737	93.0998	0	25	41	1
5	Outdoor	{it:Ae. aegypti}	1	BB	4	27.5837	91.2794	0	24	46	2
5	Outdoor	{it:Ae. aegypti}	1	BB	4	26.2463	100	0	18	42	3
5	Outdoor	{it:Ae. aegypti}	1	BB	4	28.2193	92.2314	0	29	40	4
5	Outdoor	{it:Ae. aegypti}	1	BB	4	26.6265	96.132	0	28	44	5
5	Indoor	{it:Cx. quinquefasciatus}	3	Control	1	28.4151	75.183	0	73	90	1
5	Indoor	{it:Cx. quinquefasciatus}	3	Control	1	29.9374	75.8704	0	64	68	2
5	Indoor	{it:Cx. quinquefasciatus}	3	Control	1	26.2463	100	0	48	70	3
5	Indoor	{it:Cx. quinquefasciatus}	3	Control	1	30.4031	86.3124	0	49	63	4
5	Indoor	{it:Cx. quinquefasciatus}	3	Control	1	28.3243	79.401	0	72	77	5
5	Indoor	{it:Cx. quinquefasciatus}	2	BB	2	28.4151	75.183	0	14	52	1
5	Indoor	{it:Cx. quinquefasciatus}	2	BB	2	29.9374	75.8704	0	5	102	2
5	Indoor	{it:Cx. quinquefasciatus}	2	BB	2	26.2463	100	0	17	89	3
5	Indoor	{it:Cx. quinquefasciatus}	2	BB	2	30.4031	86.3124	0	34	64	4
5	Indoor	{it:Cx. quinquefasciatus}	2	BB	2	28.3243	79.401	0	13	71	5
5	Outdoor	{it:Cx. quinquefasciatus}	4	Control	3	28.4151	75.183	0	20	42	1
5	Outdoor	{it:Cx. quinquefasciatus}	4	Control	3	30.0622	73.645	0	39	43	2
5	Outdoor	{it:Cx. quinquefasciatus}	4	Control	3	26.2463	100	0	42	53	3
5	Outdoor	{it:Cx. quinquefasciatus}	4	Control	3	30.4031	86.3124	0	29	33	4
5	Outdoor	{it:Cx. quinquefasciatus}	4	Control	3	28.3243	79.401	0	39	53	5
5	Outdoor	{it:Cx. quinquefasciatus}	1	BB	4	28.4151	75.183	0	22	38	1
5	Outdoor	{it:Cx. quinquefasciatus}	1	BB	4	30.0622	73.645	0	17	45	2
5	Outdoor	{it:Cx. quinquefasciatus}	1	BB	4	26.2463	100	0	6	48	3
5	Outdoor	{it:Cx. quinquefasciatus}	1	BB	4	30.4031	86.3124	0	24	32	4
5	Outdoor	{it:Cx. quinquefasciatus}	1	BB	4	28.3243	79.401	0	19	44	5
5	Indoor	{it:An. funestus}	3	Control	1	28.4151	75.183	0	52	68	1
5	Indoor	{it:An. funestus}	3	Control	1	29.9374	75.8704	0	49	65	2
5	Indoor	{it:An. funestus}	3	Control	1	26.2463	100	0	25	48	3
5	Indoor	{it:An. funestus}	3	Control	1	30.4031	86.3124	0	22	44	4
5	Indoor	{it:An. funestus}	3	Control	1	28.3243	79.401	0	69	73	5
5	Indoor	{it:An. funestus}	2	BB	2	28.4151	75.183	0	0	40	1
5	Indoor	{it:An. funestus}	2	BB	2	29.9374	75.8704	0	11	101	2
5	Indoor	{it:An. funestus}	2	BB	2	26.2463	100	0	11	30	3
5	Indoor	{it:An. funestus}	2	BB	2	30.4031	86.3124	0	18	42	4
5	Indoor	{it:An. funestus}	2	BB	2	28.3243	79.401	0	0	24	5
5	Outdoor	{it:An. funestus}	4	Control	3	28.4151	75.183	0	26	33	1
5	Outdoor	{it:An. funestus}	4	Control	3	30.0622	73.645	0	21	32	2
5	Outdoor	{it:An. funestus}	4	Control	3	26.2463	100	0	60	70	3
5	Outdoor	{it:An. funestus}	4	Control	3	30.4031	86.3124	0	18	38	4
5	Outdoor	{it:An. funestus}	4	Control	3	28.3243	79.401	0	34	34	5
5	Outdoor	{it:An. funestus}	1	BB	4	28.4151	75.183	0	12	27	1
5	Outdoor	{it:An. funestus}	1	BB	4	30.0622	73.645	0	21	40	2
5	Outdoor	{it:An. funestus}	1	BB	4	26.2463	100	0	8	47	3
5	Outdoor	{it:An. funestus}	1	BB	4	30.4031	86.3124	0	10	24	4
5	Outdoor	{it:An. funestus}	1	BB	4	28.3243	79.401	0	19	36	5
6	Indoor	{it:An. gambiae}	3	Control	2	27.8368	64.2104	0	8	34	1
6	Indoor	{it:An. gambiae}	3	Control	2	30.0622	73.645	0	66	98	2
6	Indoor	{it:An. gambiae}	3	Control	2	28.6973	90.3196	0	1	51	3
6	Indoor	{it:An. gambiae}	3	Control	2	30.9621	82.27	0	43	53	4
6	Indoor	{it:An. gambiae}	3	Control	2	28.4599	85.9122	0	14	89	5
6	Indoor	{it:An. gambiae}	2	BB	1	27.8368	64.2104	0	12	94	1
6	Indoor	{it:An. gambiae}	2	BB	1	30.0622	73.645	0	0	43	2
6	Indoor	{it:An. gambiae}	2	BB	1	28.6973	90.3196	0	8	76	3
6	Indoor	{it:An. gambiae}	2	BB	1	30.9621	82.27	0	0	62	4
6	Indoor	{it:An. gambiae}	2	BB	1	28.4599	85.9122	0	5	32	5
6	Outdoor	{it:An. gambiae}	4	Control	4	27.8368	64.2104	0	25	49	1
6	Outdoor	{it:An. gambiae}	4	Control	4	28.0133	82.764	0	2	37	2
6	Outdoor	{it:An. gambiae}	4	Control	4	28.6973	90.3196	0	21	29	3
6	Outdoor	{it:An. gambiae}	4	Control	4	30.9621	82.27	0	26	42	4
6	Outdoor	{it:An. gambiae}	4	Control	4	28.4599	85.9122	0	19	32	5
6	Outdoor	{it:An. gambiae}	1	BB	3	27.8368	64.2104	0	22	48	1
6	Outdoor	{it:An. gambiae}	1	BB	3	28.0133	82.764	0	12	42	2
6	Outdoor	{it:An. gambiae}	1	BB	3	28.6973	90.3196	0	1	22	3
6	Outdoor	{it:An. gambiae}	1	BB	3	30.9621	82.27	0	8	39	4
6	Outdoor	{it:An. gambiae}	1	BB	3	28.4599	85.9122	0	23	34	5
6	Indoor	{it:An. gambiae KDR}	3	Control	2	27.8368	64.2104	0	2	77	1
6	Indoor	{it:An. gambiae KDR}	3	Control	2	30.0622	73.645	0	59	67	2
6	Indoor	{it:An. gambiae KDR}	3	Control	2	28.6973	90.3196	0	3	70	3
6	Indoor	{it:An. gambiae KDR}	3	Control	2	30.9621	82.27	0	51	62	4
6	Indoor	{it:An. gambiae KDR}	3	Control	2	28.4599	85.9122	0	10	101	5
6	Indoor	{it:An. gambiae KDR}	2	BB	1	27.8368	64.2104	0	10	92	1
6	Indoor	{it:An. gambiae KDR}	2	BB	1	30.0622	73.645	0	1	54	2
6	Indoor	{it:An. gambiae KDR}	2	BB	1	28.6973	90.3196	0	14	76	3
6	Indoor	{it:An. gambiae KDR}	2	BB	1	30.9621	82.27	0	0	59	4
6	Indoor	{it:An. gambiae KDR}	2	BB	1	28.4599	85.9122	0	10	55	5
6	Outdoor	{it:An. gambiae KDR}	4	Control	4	27.8368	64.2104	0	3	39	1
6	Outdoor	{it:An. gambiae KDR}	4	Control	4	28.0133	82.764	0	20	22	2
6	Outdoor	{it:An. gambiae KDR}	4	Control	4	28.6973	90.3196	0	71	88	3
6	Outdoor	{it:An. gambiae KDR}	4	Control	4	30.9621	82.27	0	34	47	4
6	Outdoor	{it:An. gambiae KDR}	4	Control	4	28.4599	85.9122	0	32	42	5
6	Outdoor	{it:An. gambiae KDR}	1	BB	3	27.8368	64.2104	0	18	49	1
6	Outdoor	{it:An. gambiae KDR}	1	BB	3	28.0133	82.764	0	11	48	2
6	Outdoor	{it:An. gambiae KDR}	1	BB	3	28.6973	90.3196	0	0	56	3
6	Outdoor	{it:An. gambiae KDR}	1	BB	3	30.9621	82.27	0	7	35	4
6	Outdoor	{it:An. gambiae KDR}	1	BB	3	28.4599	85.9122	0	28	33	5
6	Indoor	{it:Ae. aegypti}	3	Control	2	26.1201	88.4773	0	52	99	1
6	Indoor	{it:Ae. aegypti}	3	Control	2	27.5837	91.2794	0	65	81	2
6	Indoor	{it:Ae. aegypti}	3	Control	2	26.6196	100	0	48	72	3
6	Indoor	{it:Ae. aegypti}	3	Control	2	28.6437	97.0854	0	74	88	4
6	Indoor	{it:Ae. aegypti}	3	Control	2	25.2473	94.348	0	69	83	5
6	Indoor	{it:Ae. aegypti}	2	BB	1	26.1201	88.4773	0	11	76	1
6	Indoor	{it:Ae. aegypti}	2	BB	1	27.5837	91.2794	0	1	54	2
6	Indoor	{it:Ae. aegypti}	2	BB	1	26.6196	100	0	24	52	3
6	Indoor	{it:Ae. aegypti}	2	BB	1	28.6437	97.0854	0	16	49	4
6	Indoor	{it:Ae. aegypti}	2	BB	1	25.2473	94.348	0	19	72	5
6	Outdoor	{it:Ae. aegypti}	4	Control	4	26.1201	88.4773	0	26	44	1
6	Outdoor	{it:Ae. aegypti}	4	Control	4	27.2654	93.694	0	40	47	2
6	Outdoor	{it:Ae. aegypti}	4	Control	4	26.6196	100	0	46	75	3
6	Outdoor	{it:Ae. aegypti}	4	Control	4	28.6437	97.0854	0	40	44	4
6	Outdoor	{it:Ae. aegypti}	4	Control	4	25.2473	94.348	0	34	44	5
6	Outdoor	{it:Ae. aegypti}	1	BB	3	26.1201	88.4773	0	26	43	1
6	Outdoor	{it:Ae. aegypti}	1	BB	3	27.2654	93.694	0	30	44	2
6	Outdoor	{it:Ae. aegypti}	1	BB	3	26.6196	100	0	2	60	3
6	Outdoor	{it:Ae. aegypti}	1	BB	3	28.6437	97.0854	0	40	50	4
6	Outdoor	{it:Ae. aegypti}	1	BB	3	25.2473	94.348	0	24	46	5
6	Indoor	{it:Cx. quinquefasciatus}	3	Control	2	27.8368	64.2104	0	65	82	1
6	Indoor	{it:Cx. quinquefasciatus}	3	Control	2	30.0622	73.645	0	62	71	2
6	Indoor	{it:Cx. quinquefasciatus}	3	Control	2	28.6973	90.3196	0	48	70	3
6	Indoor	{it:Cx. quinquefasciatus}	3	Control	2	30.9621	82.27	0	26	30	4
6	Indoor	{it:Cx. quinquefasciatus}	3	Control	2	28.4599	85.9122	0	56	76	5
6	Indoor	{it:Cx. quinquefasciatus}	2	BB	1	27.8368	64.2104	0	6	84	1
6	Indoor	{it:Cx. quinquefasciatus}	2	BB	1	30.0622	73.645	0	15	77	2
6	Indoor	{it:Cx. quinquefasciatus}	2	BB	1	28.6973	90.3196	0	17	89	3
6	Indoor	{it:Cx. quinquefasciatus}	2	BB	1	30.9621	82.27	0	8	68	4
6	Indoor	{it:Cx. quinquefasciatus}	2	BB	1	28.4599	85.9122	0	8	87	5
6	Outdoor	{it:Cx. quinquefasciatus}	4	Control	4	27.8368	64.2104	0	28	30	1
6	Outdoor	{it:Cx. quinquefasciatus}	4	Control	4	28.0133	82.764	0	40	42	2
6	Outdoor	{it:Cx. quinquefasciatus}	4	Control	4	28.6973	90.3196	0	50	64	3
6	Outdoor	{it:Cx. quinquefasciatus}	4	Control	4	30.9621	82.27	0	40	46	4
6	Outdoor	{it:Cx. quinquefasciatus}	4	Control	4	28.4599	85.9122	0	40	50	5
6	Outdoor	{it:Cx. quinquefasciatus}	1	BB	3	27.8368	64.2104	0	11	39	1
6	Outdoor	{it:Cx. quinquefasciatus}	1	BB	3	28.0133	82.764	0	50	58	2
6	Outdoor	{it:Cx. quinquefasciatus}	1	BB	3	28.6973	90.3196	0	1	69	3
6	Outdoor	{it:Cx. quinquefasciatus}	1	BB	3	30.9621	82.27	0	18	29	4
6	Outdoor	{it:Cx. quinquefasciatus}	1	BB	3	28.4599	85.9122	0	26	41	5
6	Indoor	{it:An. funestus}	3	Control	2	27.8368	64.2104	0	42	60	1
6	Indoor	{it:An. funestus}	3	Control	2	30.0622	73.645	0	67	87	2
6	Indoor	{it:An. funestus}	3	Control	2	28.6973	90.3196	0	25	48	3
6	Indoor	{it:An. funestus}	3	Control	2	30.9621	82.27	0	34	44	4
6	Indoor	{it:An. funestus}	3	Control	2	28.4599	85.9122	0	19	90	5
6	Indoor	{it:An. funestus}	2	BB	1	27.8368	64.2104	0	14	84	1
6	Indoor	{it:An. funestus}	2	BB	1	30.0622	73.645	0	0	45	2
6	Indoor	{it:An. funestus}	2	BB	1	28.6973	90.3196	0	11	30	3
6	Indoor	{it:An. funestus}	2	BB	1	30.9621	82.27	0	0	49	4
6	Indoor	{it:An. funestus}	2	BB	1	28.4599	85.9122	0	3	71	5
6	Outdoor	{it:An. funestus}	4	Control	4	27.8368	64.2104	0	22	31	1
6	Outdoor	{it:An. funestus}	4	Control	4	28.0133	82.764	0	22	23	2
6	Outdoor	{it:An. funestus}	4	Control	4	28.6973	90.3196	0	46	49	3
6	Outdoor	{it:An. funestus}	4	Control	4	30.9621	82.27	0	42	44	4
6	Outdoor	{it:An. funestus}	4	Control	4	28.4599	85.9122	0	11	35	5
6	Outdoor	{it:An. funestus}	1	BB	3	27.8368	64.2104	0	22	45	1
6	Outdoor	{it:An. funestus}	1	BB	3	28.0133	82.764	0	28	47	2
6	Outdoor	{it:An. funestus}	1	BB	3	28.6973	90.3196	0	0	11	3
6	Outdoor	{it:An. funestus}	1	BB	3	30.9621	82.27	0	15	22	4
6	Outdoor	{it:An. funestus}	1	BB	3	28.4599	85.9122	0	15	30	5
